# Supplementary material for: RNA-sequencing Reveals Global Transcriptomic Changes in Nicotiana tabacum Responding to Topping and Treatment of Axillary-shoot Control Chemicals
Source: Sci Rep. 2015 Dec 16;5:18148. doi: 10.1038/srep18148 (PMC4680964; doi:10.1038/srep18148)
Supplement: Supplementary Table S4 [file srep18148-s3.xls]

## Sheet: FP responsive genes 
Table S4A: List of FP responsive genes, their Arabidopsis homologs and description
	Upregulated		Downregulated
GeneBank ID	Arabidopsis homolog (TAIR ID)	Symbol	Description
XM_009771542.1	AT2G02130	PDF2.3	low-molecular-weight cysteine-rich 68 [Source:TAIR_LOCUS;Acc:AT2G02130]
XM_009771537.1	AT1G11910	APA1	aspartic proteinase A1 [Source:TAIR_LOCUS;Acc:AT1G11910]
XM_009771141.1	AT1G03495	3AT2	HXXXD-type acyl-transferase family protein [Source:TAIR_LOCUS;Acc:AT1G03495]
XM_009771122.1	AT5G20190		Tetratricopeptide repeat (TPR)-like superfamily protein [Source:TAIR_LOCUS;Acc:AT5G20190]
XM_009770966.1	AT1G11580	ATPMEPCRA	methylesterase PCR A [Source:TAIR_LOCUS;Acc:AT1G11580]
XM_009770876.1	AT4G14710	ATARD2	RmlC-like cupins superfamily protein [Source:TAIR_LOCUS;Acc:AT4G14710]
XM_009770793.1	AT3G26040		HXXXD-type acyl-transferase family protein [Source:TAIR_LOCUS;Acc:AT3G26040]
XM_009770628.1	AT5G49690	UGT91C1	UDP-Glycosyltransferase superfamily protein [Source:TAIR_LOCUS;Acc:AT5G49690]
L13442.1	No hits found		cysteine-rich extensin-like protein-4
L13439.1	AT4G15200	FH3	formin 3 [Source:TAIR_LOCUS;Acc:AT4G15200]
XM_009770069.1	AT5G16990	P2	Zinc-binding dehydrogenase family protein [Source:TAIR_LOCUS;Acc:AT5G16990]
XM_009770068.1	AT3G26040		HXXXD-type acyl-transferase family protein [Source:TAIR_LOCUS;Acc:AT3G26040]
XM_009769974.1	AT4G15560	CLA1	Deoxyxylulose-5-phosphate synthase [Source:TAIR_LOCUS;Acc:AT4G15560]
AY248906.1	AT3G20770	EIN3	Ethylene insensitive 3 family protein [Source:TAIR_LOCUS;Acc:AT3G20770]
XM_009769272.1	AT4G36220		ferulic acid 5-hydroxylase 1 [Source:TAIR_LOCUS;Acc:AT4G36220]
AY017414.1	AT4G16190	DL4135W	Papain family cysteine protease [Source:TAIR_LOCUS;Acc:AT4G16190]
XM_009769079.1	AT5G49690	UGT91C1	UDP-Glycosyltransferase superfamily protein [Source:TAIR_LOCUS;Acc:AT5G49690]
XM_009769050.1	AT3G14390	LYSA1	Pyridoxal-dependent decarboxylase family protein [Source:TAIR_LOCUS;Acc:AT3G14390]
AF127241.1	AT4G34710	ADC2	arginine decarboxylase 2 [Source:TAIR_LOCUS;Acc:AT4G34710]
XM_009767928.1	AT3G47340	ASN1	glutamine-dependent asparagine synthase 1 [Source:TAIR_LOCUS;Acc:AT3G47340]
AF149251.1	AT4G21960	PRXR1	Peroxidase superfamily protein [Source:TAIR_LOCUS;Acc:AT4G21960]
AF233849.1	AT5G11880	LYSA2	Pyridoxal-dependent decarboxylase family protein [Source:TAIR_LOCUS;Acc:AT5G11880]
XM_009767049.1	AT4G10770	ATOPT7	oligopeptide transporter 7 [Source:TAIR_LOCUS;Acc:AT4G10770]
AH013088.1	AT5G15950	SAMDC2	Adenosylmethionine decarboxylase family protein [Source:TAIR_LOCUS;Acc:AT5G15950]
AF389848.1	AT1G80110	ATPP2-B11	phloem protein 2-B11 [Source:TAIR_LOCUS;Acc:AT1G80110]
D17467.1	AT2G37040	PAL1	PHE ammonia lyase 1 [Source:TAIR_LOCUS;Acc:AT2G37040]
EF408803.1	AT3G49960		Peroxidase superfamily protein [Source:TAIR_LOCUS;Acc:AT3G49960]
XM_009765840.1	AT1G15230	F9L1.18	unknown protein; FUNCTIONS IN: molecular_function unknown; INVOLVED IN: biological_process unknown; LOCATED IN: cellular_component unknown; EXPRESSED IN: 24 plant structures; EXPRESSED DURING: 15 growth stages; Has 26 Blast hits to 26 proteins in 12 /.../es: Archae - 0; Bacteria - 0; Metazoa - 0; Fungi - 0; Plants - 26; Viruses - 0; Other Eukaryotes - 0 (source: NCBI BLink). [Source:TAIR_LOCUS;Ac…
AB433897.1	AT3G17860	JAZ3	jasmonate-zim-domain protein 3 [Source:TAIR_LOCUS;Acc:AT3G17860]
DJ380465.1	AT3G25780	AOC3	allene oxide cyclase 3 [Source:TAIR_LOCUS;Acc:AT3G25780]
XM_009765496.1	No hits found
D21067.1	No hits found
DQ536198.1	AT1G23820	SPDS1	spermidine synthase 1 [Source:TAIR_LOCUS;Acc:AT1G23820]
XM_009762868.1	AT3G13225		WW domain-containing protein [Source:TAIR_LOCUS;Acc:AT3G13225]
XM_009762493.1	AT3G21510	AHP1	histidine-containing phosphotransmitter 1 [Source:TAIR_LOCUS;Acc:AT3G21510]
XM_009762306.1	AT5G48930	HCT	hydroxycinnamoyl-CoA shikimate/quinate hydroxycinnamoyl transferase [Source:TAIR_LOCUS;Acc:AT5G48930]
XM_009761504.1	AT3G57680		Peptidase S41 family protein [Source:TAIR_LOCUS;Acc:AT3G57680]
XM_009761431.1	AT4G19950		unknown protein; BEST Arabidopsis thaliana protein match is: unknown protein (TAIR:AT5G44860.1); Has 338 Blast hits to 330 proteins in 72 species: Archae - 2; Bacteria - 94; Metazoa - 7; Fungi - 0; Plants - 232; Viruses - 0; Other Eukaryotes - 3 (so /.../NCBI BLink). [Source:TAIR_LOCUS;Acc:AT4G19950]
E12717.1	AT3G45640	ATMPK3	mitogen-activated protein kinase 3 [Source:TAIR_LOCUS;Acc:AT3G45640]
XM_009761267.1	AT3G45770		Polyketide synthase, enoylreductase family protein [Source:TAIR_LOCUS;Acc:AT3G45770]
XM_009760948.1	AT2G16600	ROC3	rotamase CYP 3 [Source:TAIR_LOCUS;Acc:AT2G16600]
XM_009760088.1	AT3G14610	CYP72A7	cytochrome P450, family 72, subfamily A, polypeptide 7 [Source:TAIR_LOCUS;Acc:AT3G14610]
X78269.1	AT3G53260	PAL2	phenylalanine ammonia-lyase 2 [Source:TAIR_LOCUS;Acc:AT3G53260]
AJ242994.1	AT4G39090	RD19	Papain family cysteine protease [Source:TAIR_LOCUS;Acc:AT4G39090]
AY049964.1	No hits found
XM_009806531.1	AT1G07240	UGT71C5	UDP-glucosyl transferase 71C5 [Source:TAIR_LOCUS;Acc:AT1G07240]
XM_009805728.1	AT5G23960	ATTPS21	terpene synthase 21 [Source:TAIR_LOCUS;Acc:AT5G23960]
XM_009805563.1	AT3G48740	SWEET11	Nodulin MtN3 family protein [Source:TAIR_LOCUS;Acc:AT3G48740]
XM_009804492.1	AT5G52350	ATEXO70A3	exocyst subunit exo70 family protein A3 [Source:TAIR_LOCUS;Acc:AT5G52350]
AB034956.1	AT2G02130		thionin like protein
XM_009804252.1	AT4G31500	CYP83B1	cytochrome P450, family 83, subfamily B, polypeptide 1 [Source:TAIR_LOCUS;Acc:AT4G31500]
AB031066.1	AT5G11880	LYSA2	Pyridoxal-dependent decarboxylase family protein [Source:TAIR_LOCUS;Acc:AT5G11880]
XM_009803816.1	AT2G45300		RNA 3'-terminal phosphate cyclase/enolpyruvate transferase, alpha/beta [Source:TAIR_LOCUS;Acc:AT2G45300]
XM_009803523.1	AT2G45180		Bifunctional inhibitor/lipid-transfer protein/seed storage 2S albumin superfamily protein [Source:TAIR_LOCUS;Acc:AT2G45180]
AB776023.1	No hits found
X71602.1	AT1G21310	ATEXT3	extensin 3 [Source:TAIR_LOCUS;Acc:AT1G21310]
XM_009781395.1	AT5G43580		Serine protease inhibitor, potato inhibitor I-type family protein [Source:TAIR_LOCUS;Acc:AT5G43580]
XM_009802585.1	AT5G59310	LTP4	lipid transfer protein 4 [Source:TAIR_LOCUS;Acc:AT5G59310]
XM_009801063.1	AT1G75750	GASA1	GAST1 protein homolog 1 [Source:TAIR_LOCUS;Acc:AT1G75750]
XM_009800830.1	AT3G05890	RCI2B	Low temperature and salt responsive protein family [Source:TAIR_LOCUS;Acc:AT3G05890]
XM_009800549.1	AT4G35150	T12J5.20	O-methyltransferase family protein [Source:TAIR_LOCUS;Acc:AT4G35150]
XM_009800522.1	AT5G47240	atnudt8	nudix hydrolase homolog 8 [Source:TAIR_LOCUS;Acc:AT5G47240]
XM_009799810.1	AT3G21240	4CL2	4-coumarate:CoA ligase 2 [Source:TAIR_LOCUS;Acc:AT3G21240]
XM_009798704.1	AT2G39518		Uncharacterised protein family (UPF0497) [Source:TAIR_LOCUS;Acc:AT2G39518]
XM_009798583.1	AT1G64660	ATMGL	methionine gamma-lyase [Source:TAIR_LOCUS;Acc:AT1G64660]
XM_009798376.1	AT3G26590	ORF04	MATE efflux family protein [Source:TAIR_LOCUS;Acc:AT3G26590]
XM_009798121.1	AT5G12300		Calcium-dependent lipid-binding (CaLB domain) family protein [Source:TAIR_LOCUS;Acc:AT5G12300]
XM_009797551.1	AT4G24460	CLT2	CRT (chloroquine-resistance transporter)-like transporter 2 [Source:TAIR_LOCUS;Acc:AT4G24460]
XM_009797550.1	AT4G24460	CLT2	CRT (chloroquine-resistance transporter)-like transporter 2 [Source:TAIR_LOCUS;Acc:AT4G24460]
XM_009797444.1	AT5G11880	LYSA2	Pyridoxal-dependent decarboxylase family protein [Source:TAIR_LOCUS;Acc:AT5G11880]
XM_009797287.1	AT4G30210		P450 reductase 2 [Source:TAIR_LOCUS;Acc:AT4G30210]
XM_009780817.1	AT5G06760	LEA4-5	Late Embryogenesis Abundant 4-5 [Source:TAIR_LOCUS;Acc:AT5G06760]
XM_009796897.1	AT5G13800	PPH	pheophytinase [Source:TAIR_LOCUS;Acc:AT5G13800]
XM_009796692.1	AT2G16430		purple acid phosphatase 10 [Source:TAIR_LOCUS;Acc:AT2G16430]
XM_009796343.1	AT1G24020	MLP423	MLP-like protein 423 [Source:TAIR_LOCUS;Acc:AT1G24020]
XM_009796108.1	AT3G53260	PAL2	phenylalanine ammonia-lyase 2 [Source:TAIR_LOCUS;Acc:AT3G53260]
XM_009795239.1	AT1G61070	LCR66	low-molecular-weight cysteine-rich 66 [Source:TAIR_LOCUS;Acc:AT1G61070]
XM_009795179.1	AT1G22410	F12K8.24	Class-II DAHP synthetase family protein [Source:TAIR_LOCUS;Acc:AT1G22410]
XM_009794908.1	AT1G74260	PUR4	purine biosynthesis 4 [Source:TAIR_LOCUS;Acc:AT1G74260]
XM_009794743.1	AT2G37250	ADK	adenosine kinase [Source:TAIR_LOCUS;Acc:AT2G37250]
XM_009794659.1	AT3G49960		Peroxidase superfamily protein [Source:TAIR_LOCUS;Acc:AT3G49960]
XM_009794658.1	AT3G49960		Peroxidase superfamily protein [Source:TAIR_LOCUS;Acc:AT3G49960]
XM_009794533.1	AT1G31830		Amino acid permease family protein [Source:TAIR_LOCUS;Acc:AT1G31830]
XM_009794126.1	AT2G46680	ATHB-7	homeobox 7 [Source:TAIR_LOCUS;Acc:AT2G46680]
XM_009794007.1	AT2G46210		Fatty acid/sphingolipid desaturase [Source:TAIR_LOCUS;Acc:AT2G46210]
XM_009793949.1	AT2G47800	ATMRP4	multidrug resistance-associated protein 4 [Source:TAIR_LOCUS;Acc:AT2G47800]
XM_009793706.1	AT4G33520		P-type ATP-ase 1 [Source:TAIR_LOCUS;Acc:AT4G33520]
XR_714028.1	No hits found
XR_713988.1	AT5G07990	TT7	Cytochrome P450 superfamily protein [Source:TAIR_LOCUS;Acc:AT5G07990]
XM_009792443.1	AT3G25780	AOC3	allene oxide cyclase 3 [Source:TAIR_LOCUS;Acc:AT3G25780]
XM_009791580.1	AT2G27690	CYP94C1	cytochrome P450, family 94, subfamily C, polypeptide 1 [Source:TAIR_LOCUS;Acc:AT2G27690]
XM_009790769.1	AT1G17860	F2H15.9	Kunitz family trypsin and protease inhibitor protein [Source:TAIR_LOCUS;Acc:AT1G17860]
XM_009790484.1	AT3G05650	AtRLP32	receptor like protein 32 [Source:TAIR_LOCUS;Acc:AT3G05650]
XM_009790099.1	AT5G47870		FUNCTIONS IN: molecular_function unknown; INVOLVED IN: biological_process unknown; LOCATED IN: chloroplast; EXPRESSED IN: 22 plant structures; EXPRESSED DURING: 13 growth stages; BEST Arabidopsis thaliana protein match is: cobalt ion binding (TAIR:A /.../10.1); Has 1807 Blast hits to 1807 proteins in 277 species: Archae - 0; Bacteria - 0; Metazoa - 736; Fungi - 347; Plants - 385; Viruses - 0; Oth…
HV589050.1	AT4G31500	CYP83B1	cytochrome P450, family 83, subfamily B, polypeptide 1 [Source:TAIR_LOCUS;Acc:AT4G31500]
XM_009788083.1	AT1G51760	IAR3	peptidase M20/M25/M40 family protein [Source:TAIR_LOCUS;Acc:AT1G51760]
XM_009787904.1	AT4G26220		S-adenosyl-L-methionine-dependent methyltransferases superfamily protein [Source:TAIR_LOCUS;Acc:AT4G26220]
XM_009787821.1	AT5G61820		FUNCTIONS IN: molecular_function unknown; INVOLVED IN: biological_process unknown; LOCATED IN: vacuole; EXPRESSED IN: 24 plant structures; EXPRESSED DURING: 15 growth stages; CONTAINS InterPro DOMAIN/s: Stress up-regulated Nod 19 (InterPro:IPR011692 /.../ 30201 Blast hits to 17322 proteins in 780 species: Archae - 12; Bacteria - 1396; Metazoa - 17338; Fungi - 3422; Plants - 5037; Viruses - 0; Oth…
XM_009787737.1	AT2G36390	SBE2.1	starch branching enzyme 2.1 [Source:TAIR_LOCUS;Acc:AT2G36390]
XM_009787690.1	AT1G80160		Lactoylglutathione lyase / glyoxalase I family protein [Source:TAIR_LOCUS;Acc:AT1G80160]
XM_009786698.1	AT1G48320	F11A17.13	Thioesterase superfamily protein [Source:TAIR_LOCUS;Acc:AT1G48320]
XM_009786536.1	AT2G22660		Protein of unknown function (duplicated DUF1399) [Source:TAIR_LOCUS;Acc:AT2G22660]
XM_009786519.1	AT2G28550	RAP2.7	related to AP2.7 [Source:TAIR_LOCUS;Acc:AT2G28550]
XM_009786184.1	AT4G37760	SQE3	squalene epoxidase 3 [Source:TAIR_LOCUS;Acc:AT4G37760]
XM_009779710.1	AT5G17540	K10A8_20	HXXXD-type acyl-transferase family protein [Source:TAIR_LOCUS;Acc:AT5G17540]
XM_009785855.1	AT1G77670	T5M16.26	Pyridoxal phosphate (PLP)-dependent transferases superfamily protein [Source:TAIR_LOCUS;Acc:AT1G77670]
NM_001302585.1	AT1G23820	SPDS1	spermidine synthase 1 [Source:TAIR_LOCUS;Acc:AT1G23820]
XM_009785831.1	AT2G21340	DTX46	MATE efflux family protein [Source:TAIR_LOCUS;Acc:AT2G21340]
XM_009785558.1	AT5G48930	HCT	hydroxycinnamoyl-CoA shikimate/quinate hydroxycinnamoyl transferase [Source:TAIR_LOCUS;Acc:AT5G48930]
HV201370.1	AT3G49960		Peroxidase superfamily protein [Source:TAIR_LOCUS;Acc:AT3G49960]
XM_009784714.1	AT5G13720		Uncharacterised protein family (UPF0114) [Source:TAIR_LOCUS;Acc:AT5G13720]
XM_009784111.1	AT1G05680	UGT74E2	Uridine diphosphate glycosyltransferase 74E2 [Source:TAIR_LOCUS;Acc:AT1G05680]
XM_009783959.1	AT3G26040		HXXXD-type acyl-transferase family protein [Source:TAIR_LOCUS;Acc:AT3G26040]
XM_009783958.1	AT3G26040		HXXXD-type acyl-transferase family protein [Source:TAIR_LOCUS;Acc:AT3G26040]
XM_009783633.1	AT4G31590	ATCSLC05	Cellulose-synthase-like C5 [Source:TAIR_LOCUS;Acc:AT4G31590]
XM_009783551.1	AT5G58660		2-oxoglutarate (2OG) and Fe(II)-dependent oxygenase superfamily protein [Source:TAIR_LOCUS;Acc:AT5G58660]
XM_009783260.1	AT1G67310	CMTA4	Calmodulin-binding transcription activator protein with CG-1 and Ankyrin domains [Source:TAIR_LOCUS;Acc:AT1G67310]
XM_009782484.1	AT1G76490	HMG1	hydroxy methylglutaryl CoA reductase 1 [Source:TAIR_LOCUS;Acc:AT1G76490]
XM_009780871.1	AT5G48930	HCT	hydroxycinnamoyl-CoA shikimate/quinate hydroxycinnamoyl transferase [Source:TAIR_LOCUS;Acc:AT5G48930]
XM_009778442.1	AT3G48090	EDS1	alpha/beta-Hydrolases superfamily protein [Source:TAIR_LOCUS;Acc:AT3G48090]
XM_009778424.1	AT1G74920	ALDH10A8	aldehyde dehydrogenase 10A8 [Source:TAIR_LOCUS;Acc:AT1G74920]
XM_009777383.1	AT5G47910	RBOHD	respiratory burst oxidase homologue D [Source:TAIR_LOCUS;Acc:AT5G47910]
XM_009773988.1	AT1G07430	HAI2	highly ABA-induced PP2C gene 2 [Source:TAIR_LOCUS;Acc:AT1G07430]
XM_009771454.1	AT4G39980	DHS1	3-deoxy-D-arabino-heptulosonate 7-phosphate synthase 1 [Source:TAIR_LOCUS;Acc:AT4G39980]
XM_009767192.1	AT5G24380	YSL2	YELLOW STRIPE like 2 [Source:TAIR_LOCUS;Acc:AT5G24380]
XM_009760644.1	AT1G17860	F2H15.9	Kunitz family trypsin and protease inhibitor protein [Source:TAIR_LOCUS;Acc:AT1G17860]
XM_009802552.1	AT5G65280	GCL1	GCR2-like 1 [Source:TAIR_LOCUS;Acc:AT5G65280]
XM_009799130.1	AT1G09850	XBCP3	xylem bark cysteine peptidase 3 [Source:TAIR_LOCUS;Acc:AT1G09850]
XM_009799083.1	AT1G73370	SUS6	sucrose synthase 6 [Source:TAIR_LOCUS;Acc:AT1G73370]
XM_009794669.1	AT1G28600		GDSL-like Lipase/Acylhydrolase superfamily protein [Source:TAIR_LOCUS;Acc:AT1G28600]
XM_009790946.1	AT5G62220	ATGT18	glycosyltransferase 18 [Source:TAIR_LOCUS;Acc:AT5G62220]
XM_009778852.1	AT4G15200	FH3	formin 3 [Source:TAIR_LOCUS;Acc:AT4G15200]
AB015609.1	AT3G25570		Adenosylmethionine decarboxylase family protein [Source:TAIR_LOCUS;Acc:AT3G25570]
XM_009606948.1	AT4G24460	CLT2	CRT (chloroquine-resistance transporter)-like transporter 2 [Source:TAIR_LOCUS;Acc:AT4G24460]
XM_009606600.1	AT5G43060	AT5G43060/MMG4.7	Granulin repeat cysteine protease family protein [Source:TAIR_LOCUS;Acc:AT5G43060]
XM_009605235.1	No hits found		polyphenol oxidase E, chloroplastic-like
XM_009604924.1	AT1G05680	UGT74E2	Uridine diphosphate glycosyltransferase 74E2 [Source:TAIR_LOCUS;Acc:AT1G05680]
XM_009604084.1	AT5G13800	PPH	pheophytinase [Source:TAIR_LOCUS;Acc:AT5G13800]
XM_009603552.1	AT2G30490	ATC4H	cinnamate-4-hydroxylase [Source:TAIR_LOCUS;Acc:AT2G30490]
XM_009602662.1	AT2G22660		Protein of unknown function (duplicated DUF1399) [Source:TAIR_LOCUS;Acc:AT2G22660]
XM_009602161.1	AT3G49960		Peroxidase superfamily protein [Source:TAIR_LOCUS;Acc:AT3G49960]
XM_009778169.1	AT5G43580		Serine protease inhibitor, potato inhibitor I-type family protein [Source:TAIR_LOCUS;Acc:AT5G43580]
XM_009601971.1	AT2G23910		NAD(P)-binding Rossmann-fold superfamily protein [Source:TAIR_LOCUS;Acc:AT2G23910]
XM_009601793.1	AT1G06550		ATP-dependent caseinolytic (Clp) protease/crotonase family protein [Source:TAIR_LOCUS;Acc:AT1G06550]
XM_009601565.1	AT1G15380	F9L1.33	Lactoylglutathione lyase / glyoxalase I family protein [Source:TAIR_LOCUS;Acc:AT1G15380]
XM_009600415.1	AT3G01850	F28J7.18	Aldolase-type TIM barrel family protein [Source:TAIR_LOCUS;Acc:AT3G01850]
XM_009600329.1	AT1G61070	LCR66	low-molecular-weight cysteine-rich 66 [Source:TAIR_LOCUS;Acc:AT1G61070]
XM_009600257.1	AT4G29680	T16L4.190	Alkaline-phosphatase-like family protein [Source:TAIR_LOCUS;Acc:AT4G29680]
XM_009598918.1	AT5G54080	HGO	homogentisate 1,2-dioxygenase [Source:TAIR_LOCUS;Acc:AT5G54080]
XM_009598786.1	AT1G09850	XBCP3	xylem bark cysteine peptidase 3 [Source:TAIR_LOCUS;Acc:AT1G09850]
XM_009598341.1	AT1G23390		Kelch repeat-containing F-box family protein [Source:TAIR_LOCUS;Acc:AT1G23390]
XM_009598330.1	AT2G45300		RNA 3'-terminal phosphate cyclase/enolpyruvate transferase, alpha/beta [Source:TAIR_LOCUS;Acc:AT2G45300]
XM_009597631.1	No hits found
XM_009597497.1	AT2G34560		P-loop containing nucleoside triphosphate hydrolases superfamily protein [Source:TAIR_LOCUS;Acc:AT2G34560]
XM_009597213.1	AT3G49960		Peroxidase superfamily protein [Source:TAIR_LOCUS;Acc:AT3G49960]
XM_009777530.1	AT1G14520	MIOX1	myo-inositol oxygenase 1 [Source:TAIR_LOCUS;Acc:AT1G14520]
XM_009595287.1	AT1G61120	TPS04	terpene synthase 04 [Source:TAIR_LOCUS;Acc:AT1G61120]
XM_009595229.1	AT1G52760	LysoPL2	lysophospholipase 2 [Source:TAIR_LOCUS;Acc:AT1G52760]
XM_009594965.1	AT1G17860		cysteine protease inhibitor 1-like
XM_009594659.1	AT1G44350	ILL6	IAA-leucine resistant (ILR)-like gene 6 [Source:TAIR_LOCUS;Acc:AT1G44350]
XM_009593374.1	AT2G38170	CAX1	cation exchanger 1 [Source:TAIR_LOCUS;Acc:AT2G38170]
XM_009593295.1	AT4G21570	F18E5.190	Protein of unknown function (DUF300) [Source:TAIR_LOCUS;Acc:AT4G21570]
XM_009592953.1	AT2G40890	CYP98A3	cytochrome P450, family 98, subfamily A, polypeptide 3 [Source:TAIR_LOCUS;Acc:AT2G40890]
XM_009592615.1	AT5G07010	ATST2A	sulfotransferase 2A [Source:TAIR_LOCUS;Acc:AT5G07010]
XM_009592444.1	AT2G16600	ROC3	rotamase CYP 3 [Source:TAIR_LOCUS;Acc:AT2G16600]
XM_009591337.1	AT4G15920	SWEET17	Nodulin MtN3 family protein [Source:TAIR_LOCUS;Acc:AT4G15920]
XM_009591260.1	AT4G38460	GGR	geranylgeranyl reductase [Source:TAIR_LOCUS;Acc:AT4G38460]
XM_009591125.1	AT1G49820	ATMTK	S-methyl-5-thioribose kinase [Source:TAIR_LOCUS;Acc:AT1G49820]
XM_009590142.1	AT1G26355	SP1L1	SPIRAL1-like1 [Source:TAIR_LOCUS;Acc:AT1G26355]
XM_009590085.1	AT5G43860	ATCLH2	chlorophyllase 2 [Source:TAIR_LOCUS;Acc:AT5G43860]
XM_009590042.1	No hits found		polyphenol oxidase E, chloroplastic-like
XM_009776988.1	AT5G50400	ATPAP27	purple acid phosphatase 27 [Source:TAIR_LOCUS;Acc:AT5G50400]
XM_009589722.1	AT2G28000	CPN60A	chaperonin-60alpha [Source:TAIR_LOCUS;Acc:AT2G28000]
XM_009589647.1	AT1G80110	ATPP2-B11	phloem protein 2-B11 [Source:TAIR_LOCUS;Acc:AT1G80110]
XM_009589256.1	AT5G67480	BT4	BTB and TAZ domain protein 4 [Source:TAIR_LOCUS;Acc:AT5G67480]
XM_009589197.1	AT4G37470	F6G17.120	alpha/beta-Hydrolases superfamily protein [Source:TAIR_LOCUS;Acc:AT4G37470]
XM_009588943.1	AT2G46680	ATHB-7	homeobox 7 [Source:TAIR_LOCUS;Acc:AT2G46680]
XM_009776800.1	AT5G43060	AT5G43060/MMG4.7	Granulin repeat cysteine protease family protein [Source:TAIR_LOCUS;Acc:AT5G43060]
XM_009632449.1	AT4G30810	scpl29	serine carboxypeptidase-like 29 [Source:TAIR_LOCUS;Acc:AT4G30810]
XM_009631527.1	AT1G28600		GDSL-like Lipase/Acylhydrolase superfamily protein [Source:TAIR_LOCUS;Acc:AT1G28600]
XM_009631292.1	AT3G21510	AHP1	histidine-containing phosphotransmitter 1 [Source:TAIR_LOCUS;Acc:AT3G21510]
XM_009630475.1	AT3G01180	AtSS2	starch synthase 2 [Source:TAIR_LOCUS;Acc:AT3G01180]
XM_009629563.1	AT3G10420	SPD1	P-loop containing nucleoside triphosphate hydrolases superfamily protein [Source:TAIR_LOCUS;Acc:AT3G10420]
XM_009629482.1	AT4G33520		P-type ATP-ase 1 [Source:TAIR_LOCUS;Acc:AT4G33520]
XM_009629055.1	AT5G42650	AOS	allene oxide synthase [Source:TAIR_LOCUS;Acc:AT5G42650]
XM_009628973.1	AT1G80110	ATPP2-B11	phloem protein 2-B11 [Source:TAIR_LOCUS;Acc:AT1G80110]
XM_009628486.1	AT5G48930	HCT	hydroxycinnamoyl-CoA shikimate/quinate hydroxycinnamoyl transferase [Source:TAIR_LOCUS;Acc:AT5G48930]
XM_009627711.1	AT5G48930	HCT	hydroxycinnamoyl-CoA shikimate/quinate hydroxycinnamoyl transferase [Source:TAIR_LOCUS;Acc:AT5G48930]
XM_009627200.1	AT3G25570		Adenosylmethionine decarboxylase family protein [Source:TAIR_LOCUS;Acc:AT3G25570]
XM_009627134.1	AT5G18280	ATAPY2	apyrase 2 [Source:TAIR_LOCUS;Acc:AT5G18280]
XM_009626794.1	AT4G11740	SAY1	Ubiquitin-like superfamily protein [Source:TAIR_LOCUS;Acc:AT4G11740]
XM_009626002.1	AT5G48930	HCT	hydroxycinnamoyl-CoA shikimate/quinate hydroxycinnamoyl transferase [Source:TAIR_LOCUS;Acc:AT5G48930]
XM_009625809.1	AT2G16980		Major facilitator superfamily protein [Source:TAIR_LOCUS;Acc:AT2G16980]
XM_009625739.1	AT3G15790	MBD11	methyl-CPG-binding domain 11 [Source:TAIR_LOCUS;Acc:AT3G15790]
XM_009625416.1	AT3G23560	ALF5	MATE efflux family protein [Source:TAIR_LOCUS;Acc:AT3G23560]
XM_009625399.1	AT1G77670	T5M16.26	Pyridoxal phosphate (PLP)-dependent transferases superfamily protein [Source:TAIR_LOCUS;Acc:AT1G77670]
XM_009625282.1	AT1G23820	SPDS1	spermidine synthase 1 [Source:TAIR_LOCUS;Acc:AT1G23820]
XM_009625197.1	AT4G35790	ATPLDDELTA	phospholipase D delta [Source:TAIR_LOCUS;Acc:AT4G35790]
XM_009624519.1	AT3G17860	F2H15.9	Kunitz family trypsin and protease inhibitor protein [Source:TAIR_LOCUS;Acc:AT1G17860]
XM_009624359.1	AT4G29270		HAD superfamily, subfamily IIIB acid phosphatase [Source:TAIR_LOCUS;Acc:AT4G29270]
XM_009623967.1	AT1G43710	emb1075	Pyridoxal phosphate (PLP)-dependent transferases superfamily protein [Source:TAIR_LOCUS;Acc:AT1G43710]
XM_009623141.1	AT1G19180	TIFY10A	jasmonate-zim-domain protein 1 [Source:TAIR_LOCUS;Acc:AT1G19180]
XM_009623129.1	AT1G80160		Lactoylglutathione lyase / glyoxalase I family protein [Source:TAIR_LOCUS;Acc:AT1G80160]
XM_009622538.1	AT3G45770		Polyketide synthase, enoylreductase family protein [Source:TAIR_LOCUS;Acc:AT3G45770]
XM_009622463.1	AT5G39090		HXXXD-type acyl-transferase family protein [Source:TAIR_LOCUS;Acc:AT5G39090]
XM_009622196.1	AT3G14690	CYP72A15	cytochrome P450, family 72, subfamily A, polypeptide 15 [Source:TAIR_LOCUS;Acc:AT3G14690]
XM_009775646.1	AT1G06550		ATP-dependent caseinolytic (Clp) protease/crotonase family protein [Source:TAIR_LOCUS;Acc:AT1G06550]
XM_009621566.1	AT5G62200		Embryo-specific protein 3, (ATS3) [Source:TAIR_LOCUS;Acc:AT5G62200]
XM_009621530.1	AT1G66240		homolog of anti-oxidant 1 [Source:TAIR_LOCUS;Acc:AT1G66240]
XM_009621479.1	AT4G20970	T13K14.130	basic helix-loop-helix (bHLH) DNA-binding superfamily protein [Source:TAIR_LOCUS;Acc:AT4G20970]
XM_009621428.1	AT4G15440	HPL1	hydroperoxide lyase 1 [Source:TAIR_LOCUS;Acc:AT4G15440]
XM_009621343.1	AT5G12080	MSL10	mechanosensitive channel of small conductance-like 10 [Source:TAIR_LOCUS;Acc:AT5G12080]
XM_009621145.1	AT5G11840	F14F18_10	Protein of unknown function (DUF1230) [Source:TAIR_LOCUS;Acc:AT5G11840]
XM_009621080.1	AT1G11910	APA1	aspartic proteinase A1 [Source:TAIR_LOCUS;Acc:AT1G11910]
XM_009620476.1	AT1G67560	LOX6	PLAT/LH2 domain-containing lipoxygenase family protein [Source:TAIR_LOCUS;Acc:AT1G67560]
XM_009620246.1	AT1G51410		NAD(P)-binding Rossmann-fold superfamily protein [Source:TAIR_LOCUS;Acc:AT1G51410]
HV528844.1	AT1G52760	LysoPL2	lysophospholipase 2 [Source:TAIR_LOCUS;Acc:AT1G52760]
XM_009619622.1	AT5G38520		alpha/beta-Hydrolases superfamily protein [Source:TAIR_LOCUS;Acc:AT5G38520]
XM_009619617.1	AT1G22410	F12K8.24	Class-II DAHP synthetase family protein [Source:TAIR_LOCUS;Acc:AT1G22410]
XM_009619388.1	AT4G34710	ADC2	arginine decarboxylase 2 [Source:TAIR_LOCUS;Acc:AT4G34710]
XR_689343.1	No hits found
XM_009618312.1	AT4G36220		ferulic acid 5-hydroxylase 1 [Source:TAIR_LOCUS;Acc:AT4G36220]
XM_009618284.1	AT2G23840		HNH endonuclease [Source:TAIR_LOCUS;Acc:AT2G23840]
XM_009617913.1	AT3G48700	ATCXE13	carboxyesterase 13 [Source:TAIR_LOCUS;Acc:AT3G48700]
XM_009617724.1	AT4G19390		Uncharacterised protein family (UPF0114) [Source:TAIR_LOCUS;Acc:AT4G19390]
XM_009617405.1	AT1G80920	J8	Chaperone DnaJ-domain superfamily protein [Source:TAIR_LOCUS;Acc:AT1G80920]
XM_009617404.1	AT5G48930	HCT	hydroxycinnamoyl-CoA shikimate/quinate hydroxycinnamoyl transferase [Source:TAIR_LOCUS;Acc:AT5G48930]
XM_009616924.1	AT4G15560	CLA1	Deoxyxylulose-5-phosphate synthase [Source:TAIR_LOCUS;Acc:AT4G15560]
XM_009615964.1	AT1G11700	F25C20.15	Protein of unknown function, DUF584 [Source:TAIR_LOCUS;Acc:AT1G11700]
XM_009775035.1	No hits found		metallocarboxypeptidase inhibitor-like
XM_009615468.1	AT1G58170	T18I24.8	Disease resistance-responsive (dirigent-like protein) family protein [Source:TAIR_LOCUS;Acc:AT1G58170]
XM_009615284.1	AT1G09850	XBCP3	xylem bark cysteine peptidase 3 [Source:TAIR_LOCUS;Acc:AT1G09850]
XM_009615197.1	No hits found		metallocarboxypeptidase inhibitor-like
XM_009615184.1	AT3G14067		Subtilase family protein [Source:TAIR_LOCUS;Acc:AT3G14067]
XM_009613958.1	AT3G55970	ATJRG21	jasmonate-regulated gene 21 [Source:TAIR_LOCUS;Acc:AT3G55970]
XM_009613833.1	AT5G23950		Calcium-dependent lipid-binding (CaLB domain) family protein [Source:TAIR_LOCUS;Acc:AT5G23950]
XM_009613605.1	AT2G46210		Fatty acid/sphingolipid desaturase [Source:TAIR_LOCUS;Acc:AT2G46210]
XM_009774826.1	AT5G42650	AOS	allene oxide synthase [Source:TAIR_LOCUS;Acc:AT5G42650]
XM_009612746.1	AT4G15093		catalytic LigB subunit of aromatic ring-opening dioxygenase family [Source:TAIR_LOCUS;Acc:AT4G15093]
XM_009612469.1	AT1G07240	UGT71C5	UDP-glucosyl transferase 71C5 [Source:TAIR_LOCUS;Acc:AT1G07240]
XM_009611939.1	AT2G37210	LOG3	lysine decarboxylase family protein [Source:TAIR_LOCUS;Acc:AT2G37210]
XM_009611916.1	AT2G02100	LCR69	low-molecular-weight cysteine-rich 69 [Source:TAIR_LOCUS;Acc:AT2G02100]
XM_009611677.1	AT2G25625		unknown protein; FUNCTIONS IN: molecular_function unknown; INVOLVED IN: biological_process unknown; LOCATED IN: chloroplast; EXPRESSED IN: 10 plant structures; EXPRESSED DURING: LP.06 six leaves visible, LP.04 four leaves visible, 4 anthesis, petal /.../entiation and expansion stage; Has 24 Blast hits to 24 proteins in 9 species: Archae - 0; Bacteria - 0; Metazoa - 0; Fungi - 0; Plants - 24; Viru…
XM_009611129.1	AT5G47240	atnudt8	nudix hydrolase homolog 8 [Source:TAIR_LOCUS;Acc:AT5G47240]
XM_009610646.1	AT1G17860	F2H15.9	Kunitz family trypsin and protease inhibitor protein [Source:TAIR_LOCUS;Acc:AT1G17860]
XM_009610166.1	AT2G18570	UGT72D1	UDP-Glycosyltransferase superfamily protein [Source:TAIR_LOCUS;Acc:AT2G18570]
XM_009609537.1	AT4G18220		Drug/metabolite transporter superfamily protein [Source:TAIR_LOCUS;Acc:AT4G18220]
XM_009609345.1	AT4G27280		Calcium-binding EF-hand family protein [Source:TAIR_LOCUS;Acc:AT4G27280]
XM_009609107.1	AT3G21240	4CL2	4-coumarate:CoA ligase 2 [Source:TAIR_LOCUS;Acc:AT3G21240]
XM_009608931.1	AT4G30210		P450 reductase 2 [Source:TAIR_LOCUS;Acc:AT4G30210]
XM_009608906.1	AT5G07990	TT7	Cytochrome P450 superfamily protein [Source:TAIR_LOCUS;Acc:AT5G07990]
XM_009608905.1	AT5G07990	TT7	Cytochrome P450 superfamily protein [Source:TAIR_LOCUS;Acc:AT5G07990]
XM_009608792.1	AT2G30490	ATC4H	cinnamate-4-hydroxylase [Source:TAIR_LOCUS;Acc:AT2G30490]
XM_009608767.1	AT5G18860		inosine-uridine preferring nucleoside hydrolase family protein [Source:TAIR_LOCUS;Acc:AT5G18860]
XM_009608032.1	AT1G08250	ADT6	arogenate dehydratase 6 [Source:TAIR_LOCUS;Acc:AT1G08250]
XM_009607524.1	AT5G65280	GCL1	GCR2-like 1 [Source:TAIR_LOCUS;Acc:AT5G65280]
XM_009607371.1	AT5G43580		Serine protease inhibitor, potato inhibitor I-type family protein [Source:TAIR_LOCUS;Acc:AT5G43580]
XM_009607369.1	AT5G43580		Serine protease inhibitor, potato inhibitor I-type family protein [Source:TAIR_LOCUS;Acc:AT5G43580]
XM_009607173.1	No hits found		abscisic stress-ripening protein 2
XM_009605642.1	AT1G30700	T5I8.15	FAD-binding Berberine family protein [Source:TAIR_LOCUS;Acc:AT1G30700]
XM_009603337.1	AT1G73680		alpha dioxygenase [Source:TAIR_LOCUS;Acc:AT1G73680]
XM_009600195.1	AT3G23250	MYB15	myb domain protein 15 [Source:TAIR_LOCUS;Acc:AT3G23250]
XM_009598988.1	AT1G19180	TIFY10A	jasmonate-zim-domain protein 1 [Source:TAIR_LOCUS;Acc:AT1G19180]
XM_009594699.1	AT2G36830	GAMMA-TIP	gamma tonoplast intrinsic protein [Source:TAIR_LOCUS;Acc:AT2G36830]
XM_009593567.1	AT1G55230	F7A10.19	Family of unknown function (DUF716) [Source:TAIR_LOCUS;Acc:AT1G55230]
XM_009591979.1	AT1G78570	RHM1	rhamnose biosynthesis 1 [Source:TAIR_LOCUS;Acc:AT1G78570]
XM_009590000.1	AT5G18550		Zinc finger C-x8-C-x5-C-x3-H type family protein [Source:TAIR_LOCUS;Acc:AT5G18550]
XM_009632674.1	AT2G15570	ATHM3	Thioredoxin superfamily protein [Source:TAIR_LOCUS;Acc:AT2G15570]
XM_009631994.1	AT1G17860	F2H15.9	Kunitz family trypsin and protease inhibitor protein [Source:TAIR_LOCUS;Acc:AT1G17860]
XM_009630712.1	AT1G24020	MLP423	MLP-like protein 423 [Source:TAIR_LOCUS;Acc:AT1G24020]
XM_009630042.1	AT3G26040		HXXXD-type acyl-transferase family protein [Source:TAIR_LOCUS;Acc:AT3G26040]
XM_009630030.1	AT3G26040		HXXXD-type acyl-transferase family protein [Source:TAIR_LOCUS;Acc:AT3G26040]
XM_009628480.1	AT3G21240	4CL2	4-coumarate:CoA ligase 2 [Source:TAIR_LOCUS;Acc:AT3G21240]
XM_009628121.1	AT4G15200	FH3	formin 3 [Source:TAIR_LOCUS;Acc:AT4G15200]
XM_009626277.1	AT3G50980	XERO1	dehydrin xero 1 [Source:TAIR_LOCUS;Acc:AT3G50980]
XM_009624599.1	AT5G14780		formate dehydrogenase [Source:TAIR_LOCUS;Acc:AT5G14780]
XM_009622768.1	AT3G44735	PSK1	PHYTOSULFOKINE 3 PRECURSOR [Source:TAIR_LOCUS;Acc:AT3G44735]
XM_009632067.1	AT3G21240	4CL2	4-coumarate:CoA ligase 2 [Source:TAIR_LOCUS;Acc:AT3G21240]
XM_009627327.1	AT4G25640	ATDTX35	detoxifying efflux carrier 35 [Source:TAIR_LOCUS;Acc:AT4G25640]
XM_009625697.1	AT1G19910	AVA-P2	ATPase, F0/V0 complex, subunit C protein [Source:TAIR_LOCUS;Acc:AT1G19910]
XM_009773034.1	AT1G11910	AVA-P2	ATPase, F0/V0 complex, subunit C protein [Source:TAIR_LOCUS;Acc:AT1G19910]
XM_009772959.1	AT1G11580	ATPMEPCRA	methylesterase PCR A [Source:TAIR_LOCUS;Acc:AT1G11580]
XM_009772941.1	AT1G07430	HAI2	highly ABA-induced PP2C gene 2 [Source:TAIR_LOCUS;Acc:AT1G07430]
JN544241.1	AT5G67100	ICU2	DNA-directed DNA polymerases [Source:TAIR_LOCUS;Acc:AT5G67100]
HV200286.1	AT4G24040	ATTRE1	trehalase 1 [Source:TAIR_LOCUS;Acc:AT4G24040]
XM_009772574.1	AT1G33730	CYP76C5	cytochrome P450, family 76, subfamily C, polypeptide 5 [Source:TAIR_LOCUS;Acc:AT1G33730]
XM_009772029.1	AT3G17860	JAZ3	jasmonate-zim-domain protein 3 [Source:TAIR_LOCUS;Acc:AT3G17860]
XR_709094.1	No hits found
XM_009769196.1	AT4G25050	ACP4	acyl carrier protein 4 [Source:TAIR_LOCUS;Acc:AT4G25050]
XM_009768274.1	AT2G34640	PTAC12	plastid transcriptionally active 12 [Source:TAIR_LOCUS;Acc:AT2G34640]
XM_009768194.1	AT2G06010	ORG4	OBP3-responsive gene 4 [Source:TAIR_LOCUS;Acc:AT2G06010]
KM025337.1	AT1G67090	RBCS1A	ribulose bisphosphate carboxylase small chain 1A [Source:TAIR_LOCUS;Acc:AT1G67090]
XM_009766961.1	AT5G20130		unknown protein; Has 30201 Blast hits to 17322 proteins in 780 species: Archae - 12; Bacteria - 1396; Metazoa - 17338; Fungi - 3422; Plants - 5037; Viruses - 0; Other Eukaryotes - 2996 (source: NCBI BLink). [Source:TAIR_LOCUS;Acc:AT5G20130]
KM025325.1	AT5G38410		ribulose 1,5-bisphosphate carboxylase/oxygenase small subunit
XM_009763931.1	AT3G51860	CAX3	cation exchanger 3 [Source:TAIR_LOCUS;Acc:AT3G51860]
XM_009763758.1	AT2G31980	AtCYS2	PHYTOCYSTATIN 2 [Source:TAIR_LOCUS;Acc:AT2G31980]
XM_009760893.1	AT3G21250	MRP6	multidrug resistance-associated protein 6 [Source:TAIR_LOCUS;Acc:AT3G21250]
XM_009760839.1	AT3G26040		HXXXD-type acyl-transferase family protein [Source:TAIR_LOCUS;Acc:AT3G26040]
XM_009760051.1	AT2G02740	ATWHY3	ssDNA-binding transcriptional regulator [Source:TAIR_LOCUS;Acc:AT2G02740]
AJ299254.1	AT5G22060	ATJ2	DNAJ homologue 2 [Source:TAIR_LOCUS;Acc:AT5G22060]
XM_009805545.1	AT5G15780	F14F8_160	Pollen Ole e 1 allergen and extensin family protein [Source:TAIR_LOCUS;Acc:AT5G15780]
XM_009804957.1	AT1G27400	RPL17A	Ribosomal protein L22p/L17e family protein [Source:TAIR_LOCUS;Acc:AT1G27400]
XM_009804425.1	AT5G42020	BIP	Heat shock protein 70 (Hsp 70) family protein [Source:TAIR_LOCUS;Acc:AT5G42020]
XM_009803343.1	AT3G08740	F17O14.21	elongation factor P (EF-P) family protein [Source:TAIR_LOCUS;Acc:AT3G08740]
XM_009803304.1	AT4G12510		Bifunctional inhibitor/lipid-transfer protein/seed storage 2S albumin superfamily protein [Source:TAIR_LOCUS;Acc:AT4G12510]
XM_009801932.1	AT5G48940	RCH1	Leucine-rich repeat transmembrane protein kinase family protein [Source:TAIR_LOCUS;Acc:AT5G48940]
XM_009801369.1	AT5G65660		hydroxyproline-rich glycoprotein family protein [Source:TAIR_LOCUS;Acc:AT5G65660]
XM_009801216.1	AT4G29060	emb2726	elongation factor Ts family protein [Source:TAIR_LOCUS;Acc:AT4G29060]
XM_009781115.1	AT3G12320	T2E22.34	unknown protein; BEST Arabidopsis thaliana protein match is: unknown protein (TAIR:AT5G06980.4); Has 102 Blast hits to 102 proteins in 16 species: Archae - 0; Bacteria - 0; Metazoa - 0; Fungi - 0; Plants - 98; Viruses - 0; Other Eukaryotes - 4 (sour /.../BI BLink). [Source:TAIR_LOCUS;Acc:AT3G12320]
XM_009799774.1	AT3G21690		MATE efflux family protein [Source:TAIR_LOCUS;Acc:AT3G21690]
XM_009799752.1	AT3G47640	PYE	basic helix-loop-helix (bHLH) DNA-binding superfamily protein [Source:TAIR_LOCUS;Acc:AT3G47640]
XM_009799138.1	AT3G54000	F5K20_300	unknown protein; Has 35333 Blast hits to 34131 proteins in 2444 species: Archae - 798; Bacteria - 22429; Metazoa - 974; Fungi - 991; Plants - 531; Viruses - 0; Other Eukaryotes - 9610 (source: NCBI BLink). [Source:TAIR_LOCUS;Acc:AT3G54000]
XM_009798192.1	AT3G14360		alpha/beta-Hydrolases superfamily protein [Source:TAIR_LOCUS;Acc:AT3G14360]
XM_009796489.1	AT1G01060	LHY	Homeodomain-like superfamily protein [Source:TAIR_LOCUS;Acc:AT1G01060]
XM_009795098.1	AT3G22142		Bifunctional inhibitor/lipid-transfer protein/seed storage 2S albumin superfamily protein [Source:TAIR_LOCUS;Acc:AT3G22142]
XM_009795034.1	AT1G55490	CPN60B	chaperonin 60 beta [Source:TAIR_LOCUS;Acc:AT1G55490]
XM_009792045.1	AT2G17250	EMB2762	CCAAT-binding factor [Source:TAIR_LOCUS;Acc:AT2G17250]
XM_009790938.1	AT3G10190	CML36	Calcium-binding EF-hand family protein [Source:TAIR_LOCUS;Acc:AT3G10190]
XM_009790373.1	AT3G07340	BHLH62	basic helix-loop-helix (bHLH) DNA-binding superfamily protein [Source:TAIR_LOCUS;Acc:AT3G07340]
XM_009788624.1	AT2G32180	PTAC18	plastid transcriptionally active 18 [Source:TAIR_LOCUS;Acc:AT2G32180]
HV589148.1	AT3G25180		cytochrome P450, family 82
XM_009787990.1	AT3G47420	ATPS3	phosphate starvation-induced gene 3 [Source:TAIR_LOCUS;Acc:AT3G47420]
XM_009779877.1	AT3G06730		Thioredoxin z [Source:TAIR_LOCUS;Acc:AT3G06730]
XR_711877.1	No hits found
XM_009783350.1	AT2G37220		RNA-binding (RRM/RBD/RNP motifs) family protein [Source:TAIR_LOCUS;Acc:AT2G37220]
XM_009783311.1	AT2G33430		differentiation and greening-like 1 [Source:TAIR_LOCUS;Acc:AT2G33430]
XM_009782875.1	AT4G26370	M3E9.200	antitermination NusB domain-containing protein [Source:TAIR_LOCUS;Acc:AT4G26370]
XM_009781783.1	AT1G63680	ATMURE	acid-amino acid ligases;ligases;ATP binding;ATP binding;ligases [Source:TAIR_LOCUS;Acc:AT1G63680]
XM_009781425.1	AT4G08950	EXO	Phosphate-responsive 1 family protein [Source:TAIR_LOCUS;Acc:AT4G08950]
XM_009781423.1	AT4G08950	EXO	Phosphate-responsive 1 family protein [Source:TAIR_LOCUS;Acc:AT4G08950]
XM_009764116.1	AT5G12010	F14F18_180	unknown protein; INVOLVED IN: response to salt stress; LOCATED IN: chloroplast, plasma membrane, membrane; EXPRESSED IN: 23 plant structures; EXPRESSED DURING: 13 growth stages; BEST Arabidopsis thaliana protein match is: unknown protein (TAIR:AT4G2 /.../); Has 1807 Blast hits to 1807 proteins in 277 species: Archae - 0; Bacteria - 0; Metazoa - 736; Fungi - 347; Plants - 385; Viruses - 0; Other E…
XM_009762579.1	AT1G29500	F15D2.8	SAUR-like auxin-responsive protein family [Source:TAIR_LOCUS;Acc:AT1G29500]
XM_009761466.1	AT1G10020	T27I1.4	Protein of unknown function (DUF1005) [Source:TAIR_LOCUS;Acc:AT1G10020]
XM_009802873.1	AT5G57180	CIA2	chloroplast import apparatus 2 [Source:TAIR_LOCUS;Acc:AT5G57180]
XM_009786605.1	AT5G20630	GLP3	germin 3 [Source:TAIR_LOCUS;Acc:AT5G20630]
XM_009606938.1	AT5G64140	RPS28	ribosomal protein S28 [Source:TAIR_LOCUS;Acc:AT5G64140]
XM_009606889.1	AT4G08950	EXO	Phosphate-responsive 1 family protein [Source:TAIR_LOCUS;Acc:AT4G08950]
XM_009605511.1	AT1G61580	RPL3B	R-protein L3 B [Source:TAIR_LOCUS;Acc:AT1G61580]
XM_009604312.1	AT4G12490		Bifunctional inhibitor/lipid-transfer protein/seed storage 2S albumin superfamily protein [Source:TAIR_LOCUS;Acc:AT4G12490]
XM_009604067.1	AT1G25440	COL16	B-box type zinc finger protein with CCT domain [Source:TAIR_LOCUS;Acc:AT1G25440]
XR_686333.1	No hits found
XM_009602042.1	AT2G34640	PTAC12	plastid transcriptionally active 12 [Source:TAIR_LOCUS;Acc:AT2G34640]
XM_009599464.1	AT1G28100	AT1G28100/F13K9_27	unknown protein; Has 64 Blast hits to 64 proteins in 27 species: Archae - 0; Bacteria - 14; Metazoa - 0; Fungi - 6; Plants - 42; Viruses - 0; Other Eukaryotes - 2 (source: NCBI BLink). [Source:TAIR_LOCUS;Acc:AT1G28100]
XM_009598867.1	AT3G06790	F3E22.7	plastid developmental protein DAG, putative [Source:TAIR_LOCUS;Acc:AT3G06790]
XM_009598766.1	AT1G33810	AT1G33810/F14M2_5	unknown protein; FUNCTIONS IN: molecular_function unknown; INVOLVED IN: biological_process unknown; LOCATED IN: chloroplast thylakoid membrane, chloroplast, chloroplast envelope; EXPRESSED IN: 22 plant structures; EXPRESSED DURING: 13 growth stages; /.../9 Blast hits to 39 proteins in 18 species: Archae - 0; Bacteria - 0; Metazoa - 0; Fungi - 0; Plants - 39; Viruses - 0; Other Eukaryotes - 0 (sou…
XM_009597864.1	AT5G51720		2 iron, 2 sulfur cluster binding [Source:TAIR_LOCUS;Acc:AT5G51720]
XM_009777701.1	AT4G00100	ATRPS13A	ribosomal protein S13A [Source:TAIR_LOCUS;Acc:AT4G00100]
XM_009777610.1	AT2G22240	ATMIPS2	myo-inositol-1-phosphate synthase 2 [Source:TAIR_LOCUS;Acc:AT2G22240]
XM_009595818.1	AT4G02380	SAG21	senescence-associated gene 21 [Source:TAIR_LOCUS;Acc:AT4G02380]
XM_009594298.1	AT5G17710	EMB1241	Co-chaperone GrpE family protein [Source:TAIR_LOCUS;Acc:AT5G17710]
XM_009592834.1	AT1G51100	F23H24.6	unknown protein; FUNCTIONS IN: molecular_function unknown; INVOLVED IN: biological_process unknown; LOCATED IN: chloroplast, chloroplast stroma; EXPRESSED IN: 22 plant structures; EXPRESSED DURING: 13 growth stages; Has 26 Blast hits to 26 proteins /.../pecies: Archae - 0; Bacteria - 0; Metazoa - 0; Fungi - 0; Plants - 26; Viruses - 0; Other Eukaryotes - 0 (source: NCBI BLink). [Source:TAIR_LOCUS…
XM_009591241.1	AT4G09040		RNA-binding (RRM/RBD/RNP motifs) family protein [Source:TAIR_LOCUS;Acc:AT4G09040]
XM_009590310.1	AT2G20520	FLA6	FASCICLIN-like arabinogalactan 6 [Source:TAIR_LOCUS;Acc:AT2G20520]
XM_009776848.1	AT1G05300	ZIP5	zinc transporter 5 precursor [Source:TAIR_LOCUS;Acc:AT1G05300]
XM_009588358.1	AT3G56400	WRKY70	WRKY DNA-binding protein 70 [Source:TAIR_LOCUS;Acc:AT3G56400]
XM_009633604.1	AT4G08950	EXO	Phosphate-responsive 1 family protein [Source:TAIR_LOCUS;Acc:AT4G08950]
XM_009630060.1	AT1G69200	FLN2	fructokinase-like 2 [Source:TAIR_LOCUS;Acc:AT1G69200]
XM_009776218.1	AT1G79560	EMB156	FTSH protease 12 [Source:TAIR_LOCUS;Acc:AT1G79560]
XM_009776200.1	No hits found
XM_009775802.1	AT5G38410	RBCS-3B	Ribulose bisphosphate carboxylase (small chain) family protein [Source:TAIR_LOCUS;Acc:AT5G38410]
XM_009621995.1	AT1G01060	LHY	Homeodomain-like superfamily protein [Source:TAIR_LOCUS;Acc:AT1G01060]
XM_009620163.1	AT4G08950	EXO	Phosphate-responsive 1 family protein [Source:TAIR_LOCUS;Acc:AT4G08950]
XM_009618979.1	AT4G20130	PTAC14	plastid transcriptionally active 14 [Source:TAIR_LOCUS;Acc:AT4G20130]
XM_009618553.1	AT4G28080		Tetratricopeptide repeat (TPR)-like superfamily protein [Source:TAIR_LOCUS;Acc:AT4G28080]
XM_009618216.1	AT5G13120	ATCYP20-2	cyclophilin 20-2 [Source:TAIR_LOCUS;Acc:AT5G13120]
XM_009618116.1	AT1G18740	F6A14.15	Protein of unknown function (DUF793) [Source:TAIR_LOCUS;Acc:AT1G18740]
XM_009617170.1	AT1G10970		zinc transporter 4 precursor [Source:TAIR_LOCUS;Acc:AT1G10970]
XM_009615769.1	AT5G37600	ATGSR1	glutamine synthase clone R1 [Source:TAIR_LOCUS;Acc:AT5G37600]
XM_009615629.1	AT3G51140	F24M12.180	Protein of unknown function (DUF3353) [Source:TAIR_LOCUS;Acc:AT3G51140]
XM_009615110.1	AT1G78080	RAP2.4	related to AP2 4 [Source:TAIR_LOCUS;Acc:AT1G78080]
XM_009614424.1	AT3G51860	CAX3	cation exchanger 3 [Source:TAIR_LOCUS;Acc:AT3G51860]
XM_009613901.1	AT5G66730		C2H2-like zinc finger protein [Source:TAIR_LOCUS;Acc:AT5G66730]
XM_009613255.1	AT3G50530		CDPK-related kinase [Source:TAIR_LOCUS;Acc:AT3G50530]
XM_009612923.1	AT2G30520	RPT2	Phototropic-responsive NPH3 family protein [Source:TAIR_LOCUS;Acc:AT2G30520]
XM_009612728.1	AT4G22570	APT3	adenine phosphoribosyl transferase 3 [Source:TAIR_LOCUS;Acc:AT4G22570]
XM_009612516.1	AT5G24660	LSU2	response to low sulfur 2 [Source:TAIR_LOCUS;Acc:AT5G24660]
XM_009612297.1	AT3G49290	ABIL2	ABL interactor-like protein 2 [Source:TAIR_LOCUS;Acc:AT3G49290]
XM_009611242.1	AT4G31940	CYP82C4	cytochrome P450, family 82, subfamily C, polypeptide 4 [Source:TAIR_LOCUS;Acc:AT4G31940]
XR_687576.1	AT3G19660		unknown protein; Has 16 Blast hits to 16 proteins in 6 species: Archae - 0; Bacteria - 0; Metazoa - 0; Fungi - 0; Plants - 16; Viruses - 0; Other Eukaryotes - 0 (source: NCBI BLink). [Source:TAIR_LOCUS;Acc:AT3G19660]
XM_009607640.1	AT2G37220		RNA-binding (RRM/RBD/RNP motifs) family protein [Source:TAIR_LOCUS;Acc:AT2G37220]
XM_009607551.1	AT4G27280		Calcium-binding EF-hand family protein [Source:TAIR_LOCUS;Acc:AT4G27280]
XM_009607270.1	AT4G03270	CYCD6;1	Cyclin D6;1 [Source:TAIR_LOCUS;Acc:AT4G03270]
XM_009773591.1	AT5G51190	ERF105	Integrase-type DNA-binding superfamily protein [Source:TAIR_LOCUS;Acc:AT5G51190]
XR_709752.1	AT4G23160		cysteine-rich RLK (RECEPTOR-like protein kinase) 8 [Source:TAIR_LOCUS;Acc:AT4G23160]

## Sheet: GO terms
Table S4B: List of gene ontology terms and descriptions of FP responsive genes
Selected statistical test : Hypergeometric test
Selected correction : Benjamini & Hochberg False Discovery Rate (FDR) correction
Selected significance level : 0.05
Testing option : Use whole annotation as reference set
	Upregulated
	Downregulated
GO-ID	corr p-value	Description
9611	2.2463e-25	response to wounding
6519	5.3862e-24	cellular amino acid and derivative metabolic process
44283	9.4661e-22	small molecule biosynthetic process
44281	1.7761e-19	small molecule metabolic process
6575	1.9248e-19	cellular amino acid derivative metabolic process
6725	4.0204e-18	cellular aromatic compound metabolic process
50896	3.8767e-16	response to stimulus
6950	1.8474e-15	response to stress
9698	2.8552e-15	phenylpropanoid metabolic process
19438	3.8985e-15	aromatic compound biosynthetic process
42398	4.069e-15	cellular amino acid derivative biosynthetic process
9699	1.2292e-13	phenylpropanoid biosynthetic process
31408	2.1657e-13	oxylipin biosynthetic process
19748	4.9913e-13	secondary metabolic process
42180	7.3861e-13	cellular ketone metabolic process
44106	8.1381e-13	cellular amine metabolic process
9695	8.1381e-13	jasmonic acid biosynthetic process
31407	1.7941e-12	oxylipin metabolic process
9308	2.8857e-12	amine metabolic process
9628	3.1955e-12	response to abiotic stimulus
9694	7.2968e-12	jasmonic acid metabolic process
16053	1.3429e-11	organic acid biosynthetic process
46394	1.3429e-11	carboxylic acid biosynthetic process
19752	9.1123e-11	carboxylic acid metabolic process
43436	9.1123e-11	oxoacid metabolic process
6082	9.1123e-11	organic acid metabolic process
42221	1.2013e-10	response to chemical stimulus
8152	1.9085e-10	metabolic process
6970	6.431e-10	response to osmotic stress
46483	9.1456e-10	heterocycle metabolic process
6576	1.9255e-09	cellular biogenic amine metabolic process
6520	1.9474e-09	cellular amino acid metabolic process
6633	2.3324e-09	fatty acid biosynthetic process
9309	4.7091e-09	amine biosynthetic process
9651	2.0943e-08	response to salt stress
9415	2.0943e-08	response to water
9072	3.448e-08	aromatic amino acid family metabolic process
9805	7.4786e-08	coumarin biosynthetic process
9804	8.4794e-08	coumarin metabolic process
44237	9.8226e-08	cellular metabolic process
9414	9.9808e-08	response to water deprivation
9987	1.6437e-07	cellular process
6631	1.9381e-07	fatty acid metabolic process
44255	2.4188e-07	cellular lipid metabolic process
55114	2.5586e-07	oxidation reduction
6629	3.348e-07	lipid metabolic process
9411	4.2446e-07	response to UV
46700	5.4421e-07	heterocycle catabolic process
9058	5.8647e-07	biosynthetic process
9812	5.914e-07	flavonoid metabolic process
44238	5.9497e-07	primary metabolic process
44249	7.1034e-07	cellular biosynthetic process
9310	8.3061e-07	amine catabolic process
10224	8.5146e-07	response to UV-B
9753	8.9108e-07	response to jasmonic acid stimulus
8610	9.3534e-07	lipid biosynthetic process
9063	1.1384e-06	cellular amino acid catabolic process
9808	1.4344e-06	lignin metabolic process
44271	1.6507e-06	cellular nitrogen compound biosynthetic process
6972	1.9395e-06	hyperosmotic response
9813	2.8149e-06	flavonoid biosynthetic process
6595	3.2563e-06	polyamine metabolic process
8652	7.349e-06	cellular amino acid biosynthetic process
6979	1.8252e-05	response to oxidative stress
42538	1.9836e-05	hyperosmotic salinity response
32787	2.806e-05	monocarboxylic acid metabolic process
9056	2.806e-05	catabolic process
15996	2.806e-05	chlorophyll catabolic process
46149	2.806e-05	pigment catabolic process
8295	2.8639e-05	spermidine biosynthetic process
9074	3.6935e-05	aromatic amino acid family catabolic process
9809	3.6935e-05	lignin biosynthetic process
9737	3.8237e-05	response to abscisic acid stimulus
9743	3.8237e-05	response to carbohydrate stimulus
33015	3.8237e-05	tetrapyrrole catabolic process
6787	3.8237e-05	porphyrin catabolic process
42401	3.8237e-05	cellular biogenic amine biosynthetic process
44270	3.9041e-05	cellular nitrogen compound catabolic process
6558	4.5664e-05	L-phenylalanine metabolic process
43648	5.0742e-05	dicarboxylic acid metabolic process
9867	5.519e-05	jasmonic acid mediated signaling pathway
9620	5.519e-05	response to fungus
8216	5.6544e-05	spermidine metabolic process
71395	5.9115e-05	cellular response to jasmonic acid stimulus
51186	8.2879e-05	cofactor metabolic process
10033	0.00010491	response to organic substance
6596	0.00010813	polyamine biosynthetic process
71215	0.0001153	cellular response to abscisic acid stimulus
19439	0.0001194	aromatic compound catabolic process
6559	0.00012397	L-phenylalanine catabolic process
51707	0.00014009	response to other organism
9744	0.00016677	response to sucrose stimulus
34285	0.00017766	response to disaccharide stimulus
42402	0.00019886	cellular biogenic amine catabolic process
51704	0.00024553	multi-organism process
9607	0.00033137	response to biotic stimulus
9738	0.00035794	abscisic acid mediated signaling pathway
6810	0.0003621	transport
15994	0.00037211	chlorophyll metabolic process
44248	0.00038147	cellular catabolic process
51179	0.00038249	localization
9719	0.00043422	response to endogenous stimulus
44272	0.00046567	sulfur compound biosynthetic process
42219	0.00055076	cellular amino acid derivative catabolic process
9073	0.00056074	aromatic amino acid family biosynthetic process
9416	0.00057361	response to light stimulus
51234	0.00057682	establishment of localization
46417	0.00057682	chorismate metabolic process
9963	0.00060433	positive regulation of flavonoid biosynthetic process
44282	0.0006672	small molecule catabolic process
6778	0.00090005	porphyrin metabolic process
33013	0.00092168	tetrapyrrole metabolic process
43455	0.00094704	regulation of secondary metabolic process
302	0.00098647	response to reactive oxygen species
6066	0.00098647	alcohol metabolic process
16054	0.00098647	organic acid catabolic process
46395	0.00098647	carboxylic acid catabolic process
6855	0.00098647	drug transmembrane transport
51187	0.0010854	cofactor catabolic process
6766	0.0011237	vitamin metabolic process
9314	0.0011941	response to radiation
15893	0.0012432	drug transport
42493	0.0013142	response to drug
9962	0.0015805	regulation of flavonoid biosynthetic process
9067	0.0019476	aspartate family amino acid biosynthetic process
6557	0.0023154	S-adenosylmethioninamine biosynthetic process
51289	0.0023154	protein homotetramerization
46499	0.0023154	S-adenosylmethioninamine metabolic process
10035	0.0024253	response to inorganic substance
9266	0.0026238	response to temperature stimulus
42375	0.0026935	quinone cofactor metabolic process
9409	0.0026935	response to cold
51716	0.0028462	cellular response to stimulus
55085	0.0029455	transmembrane transport
6833	0.003014	water transport
42044	0.003014	fluid transport
9750	0.0034597	response to fructose stimulus
42440	0.0034597	pigment metabolic process
6597	0.003488	spermine biosynthetic process
9803	0.003488	cinnamic acid metabolic process
9800	0.003488	cinnamic acid biosynthetic process
71495	0.0036147	cellular response to endogenous stimulus
6790	0.0037253	sulfur metabolic process
6020	0.004488	inositol metabolic process
70887	0.0046689	cellular response to chemical stimulus
34641	0.0049874	cellular nitrogen compound metabolic process
7231	0.0049966	osmosensory signaling pathway
6807	0.0055752	nitrogen compound metabolic process
1666	0.0058819	response to hypoxia
9850	0.0060666	auxin metabolic process
8215	0.0066918	spermine metabolic process
10021	0.0066918	amylopectin biosynthetic process
51262	0.0066918	protein tetramerization
10264	0.0067101	myo-inositol hexakisphosphate biosynthetic process
33517	0.0067101	myo-inositol hexakisphosphate metabolic process
42439	0.0067101	ethanolamine and derivative metabolic process
70482	0.0071222	response to oxygen levels
48583	0.0072617	regulation of response to stimulus
32958	0.0073523	inositol phosphate biosynthetic process
6952	0.0074124	defense response
6021	0.0080443	inositol biosynthetic process
9746	0.0080443	response to hexose stimulus
34284	0.0080443	response to monosaccharide stimulus
80027	0.0082878	response to herbivore
71470	0.0084874	cellular response to osmotic stress
6732	0.0085985	coenzyme metabolic process
46173	0.0096402	polyol biosynthetic process
7030	0.0099998	Golgi organization
19509	0.0099998	L-methionine salvage from methylthioadenosine
304	0.0099998	response to singlet oxygen
43650	0.0099998	dicarboxylic acid biosynthetic process
43102	0.0099998	amino acid salvage
71267	0.0099998	L-methionine salvage
9423	0.0099998	chorismate biosynthetic process
6743	0.010379	ubiquinone metabolic process
50832	0.010379	defense response to fungus
43067	0.010379	regulation of programmed cell death
10647	0.011094	positive regulation of cell communication
42542	0.011094	response to hydrogen peroxide
19751	0.011132	polyol metabolic process
10941	0.011776	regulation of cell death
71265	0.011899	L-methionine biosynthetic process
9066	0.012584	aspartate family amino acid metabolic process
10817	0.012766	regulation of hormone levels
6569	0.013269	tryptophan catabolic process
46218	0.013269	indolalkylamine catabolic process
6598	0.013269	polyamine catabolic process
9269	0.013269	response to desiccation
42436	0.014277	indole derivative catabolic process
45088	0.014458	regulation of innate immune response
42435	0.014952	indole derivative biosynthetic process
46128	0.015009	purine ribonucleoside metabolic process
42445	0.015547	hormone metabolic process
2682	0.015641	regulation of immune system process
50776	0.015641	regulation of immune response
43647	0.015641	inositol phosphate metabolic process
70301	0.016849	cellular response to hydrogen peroxide
6733	0.017418	oxidoreduction coenzyme metabolic process
9863	0.017553	salicylic acid mediated signaling pathway
273	0.017557	lipoic acid metabolic process
9106	0.017557	lipoate metabolic process
9617	0.017707	response to bacterium
16138	0.018445	glycoside biosynthetic process
42278	0.018445	purine nucleoside metabolic process
71446	0.018805	cellular response to salicylic acid stimulus
10363	0.019644	regulation of plant-type hypersensitive response
16137	0.020118	glycoside metabolic process
32870	0.020312	cellular response to hormone stimulus
31347	0.020366	regulation of defense response
96	0.022148	sulfur amino acid metabolic process
5975	0.022841	carbohydrate metabolic process
9725	0.022841	response to hormone stimulus
6568	0.022841	tryptophan metabolic process
80135	0.022841	regulation of cellular response to stress
34614	0.023295	cellular response to reactive oxygen species
6612	0.023295	protein targeting to membrane
6586	0.023295	indolalkylamine metabolic process
9723	0.023801	response to ethylene stimulus
80134	0.025345	regulation of response to stress
9085	0.025345	lysine biosynthetic process
9089	0.025345	lysine biosynthetic process via diaminopimelate
46451	0.025345	diaminopimelate metabolic process
10039	0.028243	response to iron ion
9733	0.028243	response to auxin stimulus
42434	0.028809	indole derivative metabolic process
43069	0.029256	negative regulation of programmed cell death
42430	0.029256	indole and derivative metabolic process
6767	0.030052	water-soluble vitamin metabolic process
6546	0.030446	glycine catabolic process
19758	0.030756	glycosinolate biosynthetic process
19761	0.030756	glucosinolate biosynthetic process
16144	0.030756	S-glycoside biosynthetic process
9108	0.030756	coenzyme biosynthetic process
60548	0.030756	negative regulation of cell death
8299	0.030756	isoprenoid biosynthetic process
19458	0.030756	methionine catabolic process via 2-oxobutanoate
169	0.030756	activation of MAPK activity involved in osmosensory signaling pathway
161	0.030756	MAPKKK cascade involved in osmosensory signaling pathway
33231	0.030756	carbohydrate export
9087	0.030756	methionine catabolic process
731	0.030756	DNA synthesis involved in DNA repair
71475	0.030756	cellular hyperosmotic salinity response
5993	0.030756	trehalose catabolic process
46244	0.030756	salicylic acid catabolic process
19369	0.030756	arachidonic acid metabolic process
19373	0.030756	epoxygenase P450 pathway
46473	0.030756	phosphatidic acid metabolic process
16051	0.031034	carbohydrate biosynthetic process
9684	0.031209	indoleacetic acid biosynthetic process
6553	0.031658	lysine metabolic process
9683	0.031924	indoleacetic acid metabolic process
9071	0.031983	serine family amino acid catabolic process
9751	0.032149	response to salicylic acid stimulus
33554	0.033661	cellular response to stress
71310	0.033821	cellular response to organic substance
65008	0.03522	regulation of biological quality
34754	0.035675	cellular hormone metabolic process
52542	0.035824	defense response by callose deposition
10038	0.037171	response to metal ion
6720	0.037867	isoprenoid metabolic process
51260	0.040324	protein homooligomerization
44262	0.040324	cellular carbohydrate metabolic process
43900	0.040722	regulation of multi-organism process
48522	0.044871	positive regulation of cellular process
6544	0.044871	glycine metabolic process
6816	0.044871	calcium ion transport
6825	0.046822	copper ion transport
48878	0.048926	chemical homeostasis
42793	1.1876e-06	transcription from plastid promoter
9657	1.1876e-06	plastid organization
9658	1.2656e-05	chloroplast organization
45036	1.2656e-05	protein targeting to chloroplast
9058	3.2512e-05	biosynthetic process
6807	8.9147e-05	nitrogen compound metabolic process
44249	9.485e-05	cellular biosynthetic process
16070	9.485e-05	RNA metabolic process
34641	9.485e-05	cellular nitrogen compound metabolic process
6139	0.00051795	nucleobase, nucleoside, nucleotide and nucleic acid metabolic process
90304	0.00051795	nucleic acid metabolic process
45893	0.00051795	positive regulation of transcription, DNA-dependent
45941	0.00051795	positive regulation of transcription
51254	0.00051795	positive regulation of RNA metabolic process
6399	0.00051795	tRNA metabolic process
10628	0.00051795	positive regulation of gene expression
9891	0.00051795	positive regulation of biosynthetic process
31328	0.00051795	positive regulation of cellular biosynthetic process
45935	0.00052548	positive regulation of nucleobase, nucleoside, nucleotide and nucleic acid metabolic process
51173	0.00052548	positive regulation of nitrogen compound metabolic process
6364	0.00052548	rRNA processing
16072	0.00054119	rRNA metabolic process
31325	0.00054119	positive regulation of cellular metabolic process
10557	0.00054119	positive regulation of macromolecule biosynthetic process
42254	0.00054413	ribosome biogenesis
9893	0.0005583	positive regulation of metabolic process
48856	0.0005583	anatomical structure development
9791	0.00063139	post-embryonic development
10604	0.00063348	positive regulation of macromolecule metabolic process
10467	0.0006759	gene expression
34660	0.00077901	ncRNA metabolic process
22613	0.00095507	ribonucleoprotein complex biogenesis
10374	0.0010029	stomatal complex development
34470	0.0012452	ncRNA processing
44238	0.0015955	primary metabolic process
10103	0.0017013	stomatal complex morphogenesis
7275	0.0018051	multicellular organismal development
48518	0.0019294	positive regulation of biological process
9266	0.0023414	response to temperature stimulus
51234	0.0023414	establishment of localization
6350	0.0023414	transcription
6351	0.0023414	transcription, DNA-dependent
32774	0.0023419	RNA biosynthetic process
50896	0.0025609	response to stimulus
32501	0.0025609	multicellular organismal process
44237	0.0025615	cellular metabolic process
48522	0.0025778	positive regulation of cellular process
9987	0.0029711	cellular process
32502	0.0030397	developmental process
48316	0.003685	seed development
51179	0.003685	localization
42221	0.0037844	response to chemical stimulus
15979	0.0041708	photosynthesis
10154	0.0042555	fruit development
8152	0.0051668	metabolic process
6355	0.0051668	regulation of transcription, DNA-dependent
45449	0.0053304	regulation of transcription
51252	0.0056463	regulation of RNA metabolic process
44260	0.0062993	cellular macromolecule metabolic process
9409	0.0063069	response to cold
31326	0.0072018	regulation of cellular biosynthetic process
9889	0.0072599	regulation of biosynthetic process
9637	0.0074612	response to blue light
9628	0.0074612	response to abiotic stimulus
9719	0.0081987	response to endogenous stimulus
9725	0.0083896	response to hormone stimulus
19219	0.0087976	regulation of nucleobase, nucleoside, nucleotide and nucleic acid metabolic process
48608	0.0088159	reproductive structure development
6950	0.0090388	response to stress
10033	0.0090388	response to organic substance
51171	0.0091486	regulation of nitrogen compound metabolic process
9612	0.009262	response to mechanical stimulus
10556	0.009262	regulation of macromolecule biosynthetic process
51649	0.0095087	establishment of localization in cell
31323	0.0098143	regulation of cellular metabolic process
6457	0.010098	protein folding
34645	0.010098	cellular macromolecule biosynthetic process
43170	0.011137	macromolecule metabolic process
80090	0.01206	regulation of primary metabolic process
10016	0.01206	shoot morphogenesis
9059	0.01206	macromolecule biosynthetic process
9735	0.01206	response to cytokinin stimulus
44271	0.012407	cellular nitrogen compound biosynthetic process
51641	0.012464	cellular localization
478	0.012464	endonucleolytic cleavage involved in rRNA processing
55062	0.012464	phosphate ion homeostasis
9793	0.012545	embryonic development ending in seed dormancy
50801	0.012545	ion homeostasis
6605	0.01296	protein targeting
55061	0.013064	di-, tri-valent inorganic anion homeostasis
19253	0.013064	reductive pentose-phosphate cycle
6810	0.01377	transport
9790	0.013781	embryonic development
19685	0.013952	photosynthesis, dark reaction
6396	0.014283	RNA processing
469	0.014545	cleavage involved in rRNA processing
71704	0.014545	organic substance metabolic process
55081	0.014545	anion homeostasis
15977	0.014545	carbon fixation
10468	0.015461	regulation of gene expression
51707	0.017662	response to other organism
19222	0.018469	regulation of metabolic process
19684	0.018775	photosynthesis, light reaction
2103	0.02182	endonucleolytic cleavage of tetracistronic rRNA transcript (SSU-rRNA, LSU-rRNA, 4.5S-rRNA, 5S-rRNA)
42440	0.02182	pigment metabolic process
10218	0.022095	response to far red light
42026	0.023345	protein refolding
33036	0.024133	macromolecule localization
9902	0.024268	chloroplast relocation
51667	0.024268	establishment of plastid localization
9611	0.024268	response to wounding
51644	0.024685	plastid localization
6952	0.025274	defense response
9886	0.02535	post-embryonic morphogenesis
10114	0.02535	response to red light
60255	0.025733	regulation of macromolecule metabolic process
16226	0.026697	iron-sulfur cluster assembly
31163	0.026697	metallo-sulfur cluster assembly
48878	0.028241	chemical homeostasis
44283	0.028241	small molecule biosynthetic process
6886	0.029506	intracellular protein transport
51656	0.029953	establishment of organelle localization
55066	0.030216	di-, tri-valent inorganic cation homeostasis
3006	0.030216	reproductive developmental process
6955	0.030216	immune response
2376	0.032178	immune system process
55080	0.032622	cation homeostasis
34613	0.033328	cellular protein localization
6458	0.034598	'de novo' protein folding
51085	0.034598	chaperone mediated protein folding requiring cofactor
51084	0.034598	'de novo' posttranslational protein folding
6996	0.035824	organelle organization
22621	0.036265	shoot system development
48367	0.036265	shoot development
44281	0.038043	small molecule metabolic process
70727	0.038043	cellular macromolecule localization
9814	0.038875	defense response, incompatible interaction
22414	0.038875	reproductive process
42592	0.039302	homeostatic process
9639	0.042906	response to red or far red light
46148	0.04445	pigment biosynthetic process
3	0.04445	reproduction
9607	0.04445	response to biotic stimulus
8654	0.046183	phospholipid biosynthetic process
10275	0.046183	NAD(P)H dehydrogenase complex assembly
42754	0.046183	negative regulation of circadian rhythm
9662	0.046183	etioplast organization
55072	0.047047	iron ion homeostasis
50794	0.047047	regulation of cellular process
8610	0.047846	lipid biosynthetic process
