# Supplementary material for: RNA-sequencing Reveals Global Transcriptomic Changes in Nicotiana tabacum Responding to Topping and Treatment of Axillary-shoot Control Chemicals
Source: Sci Rep. 2015 Dec 16;5:18148. doi: 10.1038/srep18148 (PMC4680964; doi:10.1038/srep18148)
Supplement: Supplementary Table S5 [file srep18148-s4.xls]

## Sheet: OS responsive genes
Table S4A: List of OS responsive genes, their Arabidopsis homologs and description
	Upregulated		Downregulated
Feature ID	Arabidopsis homolog (TAIR ID)	Symbol	Description
XM_009771122.1	AT5G20190		Tetratricopeptide repeat (TPR)-like superfamily protein [Source:TAIR_LOCUS;Acc:AT5G20190]
XM_009770966.1	AT1G11580	ATPMEPCRA	methylesterase PCR A [Source:TAIR_LOCUS;Acc:AT1G11580]
XM_009770876.1	AT4G14710	ATARD2	RmlC-like cupins superfamily protein [Source:TAIR_LOCUS;Acc:AT4G14710]
XM_009770628.1	AT5G49690	UGT91C1	UDP-Glycosyltransferase superfamily protein [Source:TAIR_LOCUS;Acc:AT5G49690]
L13442.1	No hits found		cysteine-rich extensin-like protein-4
L13439.1	AT4G15200	FH3	formin 3 [Source:TAIR_LOCUS;Acc:AT4G15200]
XM_009770068.1	AT3G26040		HXXXD-type acyl-transferase family protein [Source:TAIR_LOCUS;Acc:AT3G26040]
XM_009769974.1	AT4G15560	CLA1	Deoxyxylulose-5-phosphate synthase [Source:TAIR_LOCUS;Acc:AT4G15560]
XM_009769272.1	AT4G36220		ferulic acid 5-hydroxylase 1 [Source:TAIR_LOCUS;Acc:AT4G36220]
XM_009769079.1	AT5G49690	UGT91C1	UDP-Glycosyltransferase superfamily protein [Source:TAIR_LOCUS;Acc:AT5G49690]
XM_009769050.1	AT3G14390	LYSA1	Pyridoxal-dependent decarboxylase family protein [Source:TAIR_LOCUS;Acc:AT3G14390]
XM_009768645.1	AT4G30660		Low temperature and salt responsive protein family [Source:TAIR_LOCUS;Acc:AT4G30660]
XM_009768431.1	AT2G04865		Aminotransferase-like, plant mobile domain family protein [Source:TAIR_LOCUS;Acc:AT2G04865]
AF127241.1	AT4G34710	ADC2	arginine decarboxylase 2 [Source:TAIR_LOCUS;Acc:AT4G34710]
XM_009767928.1	AT3G47340	ASN1	glutamine-dependent asparagine synthase 1 [Source:TAIR_LOCUS;Acc:AT3G47340]
XM_009767859.1	AT5G28237		Pyridoxal-5'-phosphate-dependent enzyme family protein [Source:TAIR_LOCUS;Acc:AT5G28237]
AF149251.1	AT4G21960	PRXR1	Peroxidase superfamily protein [Source:TAIR_LOCUS;Acc:AT4G21960]
AF033100.1	AT3G25570		Adenosylmethionine decarboxylase family protein [Source:TAIR_LOCUS;Acc:AT3G25570]
AF233849.1	AT5G11880	LYSA2	Pyridoxal-dependent decarboxylase family protein [Source:TAIR_LOCUS;Acc:AT5G11880]
XM_009767049.1	AT4G10770	ATOPT7	oligopeptide transporter 7 [Source:TAIR_LOCUS;Acc:AT4G10770]
AH013088.1	AT5G15950	SAMDC2	Adenosylmethionine decarboxylase family protein [Source:TAIR_LOCUS;Acc:AT5G15950]
AF389848.1	AT1G80110	ATPP2-B11	phloem protein 2-B11 [Source:TAIR_LOCUS;Acc:AT1G80110]
AB008199.1	AT2G37040	PAL1	PHE ammonia lyase 1 [Source:TAIR_LOCUS;Acc:AT2G37040]
EF408803.1	AT3G49960		Peroxidase superfamily protein [Source:TAIR_LOCUS;Acc:AT3G49960]
XM_009765840.1	AT1G15230	F9L1.18	unknown protein; FUNCTIONS IN: molecular_function unknown; INVOLVED IN: biological_process unknown; LOCATED IN: cellular_component unknown; EXPRESSED IN: 24 plant structures; EXPRESSED DURING: 15 growth stages; Has 26 Blast hits to 26 proteins in 12 /.../es: Archae - 0; Bacteria - 0; Metazoa - 0; Fungi - 0; Plants - 26; Viruses - 0; Other Eukaryotes - 0 (source: NCBI BLink). [Source:TAIR_LOCUS;Ac…
AB433897.1	AT3G17860	JAZ3	jasmonate-zim-domain protein 3 [Source:TAIR_LOCUS;Acc:AT3G17860]
DJ380465.1	AT3G25780	AOC3	allene oxide cyclase 3 [Source:TAIR_LOCUS;Acc:AT3G25780]
XM_009765496.1	No hits found
DQ536198.1	AT1G23820	SPDS1	spermidine synthase 1 [Source:TAIR_LOCUS;Acc:AT1G23820]
XM_009764002.1	No hits found		histone H1-I-like
XM_009762868.1	AT3G13225		WW domain-containing protein [Source:TAIR_LOCUS;Acc:AT3G13225]
XM_009761431.1	AT4G19950		unknown protein; BEST Arabidopsis thaliana protein match is: unknown protein (TAIR:AT5G44860.1); Has 338 Blast hits to 330 proteins in 72 species: Archae - 2; Bacteria - 94; Metazoa - 7; Fungi - 0; Plants - 232; Viruses - 0; Other Eukaryotes - 3 (so /.../NCBI BLink). [Source:TAIR_LOCUS;Acc:AT4G19950]
E12717.1	AT3G45640	ATMPK3	mitogen-activated protein kinase 3 [Source:TAIR_LOCUS;Acc:AT3G45640]
XM_009761267.1	AT3G45770		Polyketide synthase, enoylreductase family protein [Source:TAIR_LOCUS;Acc:AT3G45770]
XM_009760948.1	AT2G16600	ROC3	rotamase CYP 3 [Source:TAIR_LOCUS;Acc:AT2G16600]
X78269.1	AT3G53260	PAL2	phenylalanine ammonia-lyase 2 [Source:TAIR_LOCUS;Acc:AT3G53260]
XM_009759356.1	AT1G78380	ATGSTU19	glutathione S-transferase TAU 19 [Source:TAIR_LOCUS;Acc:AT1G78380]
XM_009805728.1	AT5G23960	ATTPS21	terpene synthase 21 [Source:TAIR_LOCUS;Acc:AT5G23960]
AB034956.1	AT2G02130		thionin like protein
AB031066.1	AT5G11880	LYSA2	Pyridoxal-dependent decarboxylase family protein [Source:TAIR_LOCUS;Acc:AT5G11880]
XM_009803658.1	AT1G22410	F12K8.24	Class-II DAHP synthetase family protein [Source:TAIR_LOCUS;Acc:AT1G22410]
KF724061.1	AT5G17540	K10A8_20	HXXXD-type acyl-transferase family protein [Source:TAIR_LOCUS;Acc:AT5G17540]
XM_009781395.1	AT5G43580		Serine protease inhibitor, potato inhibitor I-type family protein [Source:TAIR_LOCUS;Acc:AT5G43580]
XM_009802585.1	AT5G59310	LTP4	lipid transfer protein 4 [Source:TAIR_LOCUS;Acc:AT5G59310]
XM_009802117.1	AT5G46770		unknown protein; Has 30201 Blast hits to 17322 proteins in 780 species: Archae - 12; Bacteria - 1396; Metazoa - 17338; Fungi - 3422; Plants - 5037; Viruses - 0; Other Eukaryotes - 2996 (source: NCBI BLink). [Source:TAIR_LOCUS;Acc:AT5G46770]
XM_009801063.1	AT1G75750	GASA1	GAST1 protein homolog 1 [Source:TAIR_LOCUS;Acc:AT1G75750]
XM_009800830.1	AT3G05890	RCI2B	Low temperature and salt responsive protein family [Source:TAIR_LOCUS;Acc:AT3G05890]
XM_009799810.1	AT3G21240	4CL2	4-coumarate:CoA ligase 2 [Source:TAIR_LOCUS;Acc:AT3G21240]
XM_009798583.1	AT1G64660	ATMGL	methionine gamma-lyase [Source:TAIR_LOCUS;Acc:AT1G64660]
XM_009798376.1	AT3G26590	ORF04	MATE efflux family protein [Source:TAIR_LOCUS;Acc:AT3G26590]
XM_009797551.1	AT4G24460	CLT2	CRT (chloroquine-resistance transporter)-like transporter 2 [Source:TAIR_LOCUS;Acc:AT4G24460]
XM_009797550.1	AT4G24460	CLT2	CRT (chloroquine-resistance transporter)-like transporter 2 [Source:TAIR_LOCUS;Acc:AT4G24460]
XM_009797444.1	AT5G11880	LYSA2	Pyridoxal-dependent decarboxylase family protein [Source:TAIR_LOCUS;Acc:AT5G11880]
XM_009796897.1	AT5G13800	PPH	pheophytinase [Source:TAIR_LOCUS;Acc:AT5G13800]
XM_009796692.1	AT2G16430		purple acid phosphatase 10 [Source:TAIR_LOCUS;Acc:AT2G16430]
XM_009796343.1	AT1G24020	MLP423	MLP-like protein 423 [Source:TAIR_LOCUS;Acc:AT1G24020]
XM_009796108.1	AT3G53260	PAL2	phenylalanine ammonia-lyase 2 [Source:TAIR_LOCUS;Acc:AT3G53260]
XM_009795239.1	AT1G61070	LCR66	low-molecular-weight cysteine-rich 66 [Source:TAIR_LOCUS;Acc:AT1G61070]
XM_009795179.1	AT1G22410	F12K8.24	Class-II DAHP synthetase family protein [Source:TAIR_LOCUS;Acc:AT1G22410]
XM_009794908.1	AT1G74260	PUR4	purine biosynthesis 4 [Source:TAIR_LOCUS;Acc:AT1G74260]
XM_009794658.1	AT3G49960		Peroxidase superfamily protein [Source:TAIR_LOCUS;Acc:AT3G49960]
XM_009794533.1	AT1G31830		Amino acid permease family protein [Source:TAIR_LOCUS;Acc:AT1G31830]
XM_009793949.1	AT2G47800	ATMRP4	multidrug resistance-associated protein 4 [Source:TAIR_LOCUS;Acc:AT2G47800]
XR_714028.1	No hits found
XR_713988.1	AT5G07990	TT7	Cytochrome P450 superfamily protein [Source:TAIR_LOCUS;Acc:AT5G07990]
XM_009793033.1	AT3G25810	TPS24	Terpenoid cyclases/Protein prenyltransferases superfamily protein [Source:TAIR_LOCUS;Acc:AT3G25810]
XM_009790958.1	AT3G54940	F28P10.80	Papain family cysteine protease [Source:TAIR_LOCUS;Acc:AT3G54940]
XM_009790769.1	AT1G17860	F2H15.9	Kunitz family trypsin and protease inhibitor protein [Source:TAIR_LOCUS;Acc:AT1G17860]
XM_009790099.1	AT5G47870		FUNCTIONS IN: molecular_function unknown; INVOLVED IN: biological_process unknown; LOCATED IN: chloroplast; EXPRESSED IN: 22 plant structures; EXPRESSED DURING: 13 growth stages; BEST Arabidopsis thaliana protein match is: cobalt ion binding (TAIR:A /.../10.1); Has 1807 Blast hits to 1807 proteins in 277 species: Archae - 0; Bacteria - 0; Metazoa - 736; Fungi - 347; Plants - 385; Viruses - 0; Oth…
XM_009788201.1	AT3G45140	LOX2	lipoxygenase 2 [Source:TAIR_LOCUS;Acc:AT3G45140]
XM_009787904.1	AT4G26220		S-adenosyl-L-methionine-dependent methyltransferases superfamily protein [Source:TAIR_LOCUS;Acc:AT4G26220]
XM_009787498.1	AT2G47880	GRXC13	Glutaredoxin family protein [Source:TAIR_LOCUS;Acc:AT2G47880]
XM_009787472.1	AT4G37070	PLP1	Acyl transferase/acyl hydrolase/lysophospholipase superfamily protein [Source:TAIR_LOCUS;Acc:AT4G37070]
XM_009786698.1	AT1G48320	F11A17.13	Thioesterase superfamily protein [Source:TAIR_LOCUS;Acc:AT1G48320]
XM_009786536.1	AT2G22660		Protein of unknown function (duplicated DUF1399) [Source:TAIR_LOCUS;Acc:AT2G22660]
XM_009785858.1	AT5G56660	ILL2	IAA-leucine resistant (ILR)-like 2 [Source:TAIR_LOCUS;Acc:AT5G56660]
XM_009785855.1	AT1G77670	T5M16.26	Pyridoxal phosphate (PLP)-dependent transferases superfamily protein [Source:TAIR_LOCUS;Acc:AT1G77670]
NM_001302585.1	AT1G23820	SPDS1	spermidine synthase 1 [Source:TAIR_LOCUS;Acc:AT1G23820]
XM_009785831.1	AT2G21340	DTX46	MATE efflux family protein [Source:TAIR_LOCUS;Acc:AT2G21340]
XM_009785558.1	AT5G48930	HCT	hydroxycinnamoyl-CoA shikimate/quinate hydroxycinnamoyl transferase [Source:TAIR_LOCUS;Acc:AT5G48930]
HV201370.1	AT3G49960		Peroxidase superfamily protein [Source:TAIR_LOCUS;Acc:AT3G49960]
XM_009784219.1	AT1G49820	ATMTK	S-methyl-5-thioribose kinase [Source:TAIR_LOCUS;Acc:AT1G49820]
XM_009783964.1	AT1G28590		GDSL-like Lipase/Acylhydrolase superfamily protein [Source:TAIR_LOCUS;Acc:AT1G28590]
XM_009783959.1	AT3G26040		HXXXD-type acyl-transferase family protein [Source:TAIR_LOCUS;Acc:AT3G26040]
XM_009783958.1	AT3G26040		HXXXD-type acyl-transferase family protein [Source:TAIR_LOCUS;Acc:AT3G26040]
XM_009782484.1	AT1G76490	HMG1	hydroxy methylglutaryl CoA reductase 1 [Source:TAIR_LOCUS;Acc:AT1G76490]
XM_009780871.1	AT5G48930	HCT	hydroxycinnamoyl-CoA shikimate/quinate hydroxycinnamoyl transferase [Source:TAIR_LOCUS;Acc:AT5G48930]
XM_009771454.1	AT4G39980	DHS1	3-deoxy-D-arabino-heptulosonate 7-phosphate synthase 1 [Source:TAIR_LOCUS;Acc:AT4G39980]
XM_009767192.1	AT5G24380	YSL2	YELLOW STRIPE like 2 [Source:TAIR_LOCUS;Acc:AT5G24380]
XM_009779107.1	AT5G50400	ATPAP27	purple acid phosphatase 27 [Source:TAIR_LOCUS;Acc:AT5G50400]
XM_009802552.1	AT5G65280	GCL1	GCR2-like 1 [Source:TAIR_LOCUS;Acc:AT5G65280]
XM_009794669.1	AT1G28600		GDSL-like Lipase/Acylhydrolase superfamily protein [Source:TAIR_LOCUS;Acc:AT1G28600]
XM_009778852.1	AT4G15200	FH3	formin 3 [Source:TAIR_LOCUS;Acc:AT4G15200]
XM_009794457.1	AT4G20970	T13K14.130	basic helix-loop-helix (bHLH) DNA-binding superfamily protein [Source:TAIR_LOCUS;Acc:AT4G20970]
AB015609.1	AT3G25570		Adenosylmethionine decarboxylase family protein [Source:TAIR_LOCUS;Acc:AT3G25570]
XM_009606948.1	AT4G24460	CLT2	CRT (chloroquine-resistance transporter)-like transporter 2 [Source:TAIR_LOCUS;Acc:AT4G24460]
XM_009606148.1	AT5G22090		Protein of unknown function (DUF3049) [Source:TAIR_LOCUS;Acc:AT5G22090]
XM_009605235.1	No hits found		polyphenol oxidase E, chloroplastic-like
XM_009604667.1	AT3G25810	TPS24	Terpenoid cyclases/Protein prenyltransferases superfamily protein [Source:TAIR_LOCUS;Acc:AT3G25810]
XM_009604084.1	AT5G13800	PPH	pheophytinase [Source:TAIR_LOCUS;Acc:AT5G13800]
XR_686558.1	AT3G25830	ATTPS-CIN	terpene synthase-like sequence-1,8-cineole [Source:TAIR_LOCUS;Acc:AT3G25830]
XM_009603553.1	AT1G43710	emb1075	Pyridoxal phosphate (PLP)-dependent transferases superfamily protein [Source:TAIR_LOCUS;Acc:AT1G43710]
XM_009603552.1	AT2G30490	ATC4H	cinnamate-4-hydroxylase [Source:TAIR_LOCUS;Acc:AT2G30490]
XM_009602662.1	AT2G22660		Protein of unknown function (duplicated DUF1399) [Source:TAIR_LOCUS;Acc:AT2G22660]
XM_009602161.1	AT3G49960		Peroxidase superfamily protein [Source:TAIR_LOCUS;Acc:AT3G49960]
XM_009778169.1	AT5G43580		Serine protease inhibitor, potato inhibitor I-type family protein [Source:TAIR_LOCUS;Acc:AT5G43580]
XM_009601971.1	AT2G23910		NAD(P)-binding Rossmann-fold superfamily protein [Source:TAIR_LOCUS;Acc:AT2G23910]
XM_009601793.1	AT1G06550		ATP-dependent caseinolytic (Clp) protease/crotonase family protein [Source:TAIR_LOCUS;Acc:AT1G06550]
XM_009600329.1	AT1G61070	LCR66	low-molecular-weight cysteine-rich 66 [Source:TAIR_LOCUS;Acc:AT1G61070]
XM_009600257.1	AT4G29680	T16L4.190	Alkaline-phosphatase-like family protein [Source:TAIR_LOCUS;Acc:AT4G29680]
XM_009598918.1	AT5G54080	HGO	homogentisate 1,2-dioxygenase [Source:TAIR_LOCUS;Acc:AT5G54080]
XM_009598786.1	AT1G09850	XBCP3	xylem bark cysteine peptidase 3 [Source:TAIR_LOCUS;Acc:AT1G09850]
XM_009598631.1	AT1G80110	ATPP2-B11	phloem protein 2-B11 [Source:TAIR_LOCUS;Acc:AT1G80110]
XM_009598451.1	AT3G26040		HXXXD-type acyl-transferase family protein [Source:TAIR_LOCUS;Acc:AT3G26040]
XM_009598341.1	AT1G23390		Kelch repeat-containing F-box family protein [Source:TAIR_LOCUS;Acc:AT1G23390]
XM_009597631.1	No hits found
XM_009597213.1	AT3G49960		Peroxidase superfamily protein [Source:TAIR_LOCUS;Acc:AT3G49960]
HV529424.1	AT4G16190	DL4135W	Papain family cysteine protease [Source:TAIR_LOCUS;Acc:AT4G16190]
HV529420.1	AT1G25275		unknown protein; FUNCTIONS IN: molecular_function unknown; INVOLVED IN: response to karrikin; LOCATED IN: endomembrane system; EXPRESSED IN: 23 plant structures; EXPRESSED DURING: 13 growth stages; Has 18 Blast hits to 18 proteins in 4 species: Arch /.../; Bacteria - 0; Metazoa - 0; Fungi - 0; Plants - 18; Viruses - 0; Other Eukaryotes - 0 (source: NCBI BLink). [Source:TAIR_LOCUS;Acc:AT1G25275]
HV529411.1	AT2G05530		Glycine-rich protein family [Source:TAIR_LOCUS;Acc:AT2G05530]
XM_009777530.1	AT1G14520	MIOX1	myo-inositol oxygenase 1 [Source:TAIR_LOCUS;Acc:AT1G14520]
XM_009595287.1	AT1G61120	TPS04	terpene synthase 04 [Source:TAIR_LOCUS;Acc:AT1G61120]
XM_009595229.1	AT1G52760	LysoPL2	lysophospholipase 2 [Source:TAIR_LOCUS;Acc:AT1G52760]
XM_009594965.1	AT1G17860		cysteine protease inhibitor 1-like
XR_684598.1	AT3G26040		HXXXD-type acyl-transferase family protein [Source:TAIR_LOCUS;Acc:AT3G26040]
XM_009592953.1	AT2G40890	CYP98A3	cytochrome P450, family 98, subfamily A, polypeptide 3 [Source:TAIR_LOCUS;Acc:AT2G40890]
XM_009592615.1	AT5G07010	ATST2A	sulfotransferase 2A [Source:TAIR_LOCUS;Acc:AT5G07010]
XM_009592444.1	AT2G16600	ROC3	rotamase CYP 3 [Source:TAIR_LOCUS;Acc:AT2G16600]
XM_009592136.1	AT4G16060	DL4070W	unknown protein; FUNCTIONS IN: molecular_function unknown; INVOLVED IN: biological_process unknown; LOCATED IN: chloroplast, chloroplast stroma; EXPRESSED IN: 22 plant structures; EXPRESSED DURING: 13 growth stages; Has 42 Blast hits to 42 proteins /.../species: Archae - 0; Bacteria - 2; Metazoa - 0; Fungi - 0; Plants - 33; Viruses - 0; Other Eukaryotes - 7 (source: NCBI BLink). [Source:TAIR_LOCU…
XM_009591704.1	AT3G25810	TPS24	Terpenoid cyclases/Protein prenyltransferases superfamily protein [Source:TAIR_LOCUS;Acc:AT3G25810]
XM_009591260.1	AT4G38460	GGR	geranylgeranyl reductase [Source:TAIR_LOCUS;Acc:AT4G38460]
XM_009590718.1	AT1G61800	GPT2	glucose-6-phosphate/phosphate translocator 2 [Source:TAIR_LOCUS;Acc:AT1G61800]
XM_009590513.1	AT5G03210
XM_009590142.1	AT1G26355	SP1L1	SPIRAL1-like1 [Source:TAIR_LOCUS;Acc:AT1G26355]
XM_009590042.1	No hits found		polyphenol oxidase E, chloroplastic-like
XM_009776988.1	AT5G50400	ATPAP27	purple acid phosphatase 27 [Source:TAIR_LOCUS;Acc:AT5G50400]
XM_009589722.1	AT2G28000	CPN60A	chaperonin-60alpha [Source:TAIR_LOCUS;Acc:AT2G28000]
XM_009589647.1	AT1G80110	ATPP2-B11	phloem protein 2-B11 [Source:TAIR_LOCUS;Acc:AT1G80110]
XM_009588943.1	AT2G46680	ATHB-7	homeobox 7 [Source:TAIR_LOCUS;Acc:AT2G46680]
XM_009776800.1	AT5G43060	AT5G43060/MMG4.7	Granulin repeat cysteine protease family protein [Source:TAIR_LOCUS;Acc:AT5G43060]
XM_009633282.1	AT5G03650	SBE2.2	starch branching enzyme 2.2 [Source:TAIR_LOCUS;Acc:AT5G03650]
XM_009631709.1	AT1G03610		Protein of unknown function (DUF789) [Source:TAIR_LOCUS;Acc:AT1G03610]
XM_009631527.1	AT1G28600		GDSL-like Lipase/Acylhydrolase superfamily protein [Source:TAIR_LOCUS;Acc:AT1G28600]
XM_009631292.1	AT3G21510	AHP1	histidine-containing phosphotransmitter 1 [Source:TAIR_LOCUS;Acc:AT3G21510]
XM_009630475.1	AT3G01180	AtSS2	starch synthase 2 [Source:TAIR_LOCUS;Acc:AT3G01180]
XM_009630232.1	AT3G25810	TPS24	Terpenoid cyclases/Protein prenyltransferases superfamily protein [Source:TAIR_LOCUS;Acc:AT3G25810]
XM_009629055.1	AT5G42650	AOS	allene oxide synthase [Source:TAIR_LOCUS;Acc:AT5G42650]
XM_009628976.1	AT1G61070	LCR66	low-molecular-weight cysteine-rich 66 [Source:TAIR_LOCUS;Acc:AT1G61070]
XM_009628973.1	AT1G80110	ATPP2-B11	phloem protein 2-B11 [Source:TAIR_LOCUS;Acc:AT1G80110]
XM_009628486.1	AT5G48930	HCT	hydroxycinnamoyl-CoA shikimate/quinate hydroxycinnamoyl transferase [Source:TAIR_LOCUS;Acc:AT5G48930]
XM_009628310.1	AT4G17940		Tetratricopeptide repeat (TPR)-like superfamily protein [Source:TAIR_LOCUS;Acc:AT4G17940]
XM_009627711.1	AT5G48930	HCT	hydroxycinnamoyl-CoA shikimate/quinate hydroxycinnamoyl transferase [Source:TAIR_LOCUS;Acc:AT5G48930]
XM_009627226.1	AT1G80110	ATPP2-B11	phloem protein 2-B11 [Source:TAIR_LOCUS;Acc:AT1G80110]
XM_009627200.1	AT3G25570		Adenosylmethionine decarboxylase family protein [Source:TAIR_LOCUS;Acc:AT3G25570]
XM_009627134.1	AT5G18280	ATAPY2	apyrase 2 [Source:TAIR_LOCUS;Acc:AT5G18280]
XM_009625416.1	AT3G23560	ALF5	MATE efflux family protein [Source:TAIR_LOCUS;Acc:AT3G23560]
XM_009625399.1	AT1G77670	T5M16.26	Pyridoxal phosphate (PLP)-dependent transferases superfamily protein [Source:TAIR_LOCUS;Acc:AT1G77670]
XM_009625282.1	AT1G23820	SPDS1	spermidine synthase 1 [Source:TAIR_LOCUS;Acc:AT1G23820]
XM_009625197.1	AT4G35790	ATPLDDELTA	phospholipase D delta [Source:TAIR_LOCUS;Acc:AT4G35790]
XM_009624519.1	AT3G17860	JAZ3	jasmonate-zim-domain protein 3 [Source:TAIR_LOCUS;Acc:AT3G17860]
XM_009624481.1	AT4G15960	DL4016C	alpha/beta-Hydrolases superfamily protein [Source:TAIR_LOCUS;Acc:AT4G15960]
XM_009623967.1	AT1G43710	emb1075	Pyridoxal phosphate (PLP)-dependent transferases superfamily protein [Source:TAIR_LOCUS;Acc:AT1G43710]
XM_009623646.1	AT4G23470		PLAC8 family protein [Source:TAIR_LOCUS;Acc:AT4G23470]
XM_009623129.1	AT1G80160		Lactoylglutathione lyase / glyoxalase I family protein [Source:TAIR_LOCUS;Acc:AT1G80160]
XM_009622538.1	AT3G45770		Polyketide synthase, enoylreductase family protein [Source:TAIR_LOCUS;Acc:AT3G45770]
XM_009621566.1	AT5G62200		Embryo-specific protein 3, (ATS3) [Source:TAIR_LOCUS;Acc:AT5G62200]
XM_009620476.1	AT1G67560	LOX6	PLAT/LH2 domain-containing lipoxygenase family protein [Source:TAIR_LOCUS;Acc:AT1G67560]
XM_009620246.1	AT1G51410		NAD(P)-binding Rossmann-fold superfamily protein [Source:TAIR_LOCUS;Acc:AT1G51410]
HV528844.1	AT1G52760	LysoPL2	lysophospholipase 2 [Source:TAIR_LOCUS;Acc:AT1G52760]
XM_009619617.1	AT1G22410	F12K8.24	Class-II DAHP synthetase family protein [Source:TAIR_LOCUS;Acc:AT1G22410]
XM_009619388.1	AT4G34710	ADC2	arginine decarboxylase 2 [Source:TAIR_LOCUS;Acc:AT4G34710]
XR_689343.1	No hits found
XM_009617913.1	AT3G48700	ATCXE13	carboxyesterase 13 [Source:TAIR_LOCUS;Acc:AT3G48700]
XM_009617405.1	AT1G80920	J8	Chaperone DnaJ-domain superfamily protein [Source:TAIR_LOCUS;Acc:AT1G80920]
XM_009617404.1	AT5G48930	HCT	hydroxycinnamoyl-CoA shikimate/quinate hydroxycinnamoyl transferase [Source:TAIR_LOCUS;Acc:AT5G48930]
XM_009616579.1	AT2G47880	GRXC13	Glutaredoxin family protein [Source:TAIR_LOCUS;Acc:AT2G47880]
XM_009616209.1	AT4G02320	PME40	Plant invertase/pectin methylesterase inhibitor superfamily [Source:TAIR_LOCUS;Acc:AT4G02320]
XM_009615964.1	AT1G11700	F25C20.15	Protein of unknown function, DUF584 [Source:TAIR_LOCUS;Acc:AT1G11700]
XM_009775035.1	No hits found		metallocarboxypeptidase inhibitor-like
XM_009615284.1	AT1G09850	XBCP3	xylem bark cysteine peptidase 3 [Source:TAIR_LOCUS;Acc:AT1G09850]
XM_009615197.1	No hits found		metallocarboxypeptidase inhibitor-like
XM_009612746.1	AT4G15093		catalytic LigB subunit of aromatic ring-opening dioxygenase family [Source:TAIR_LOCUS;Acc:AT4G15093]
XM_009612469.1	AT1G07240	UGT71C5	UDP-glucosyl transferase 71C5 [Source:TAIR_LOCUS;Acc:AT1G07240]
XM_009611916.1	AT2G02100	LCR69	low-molecular-weight cysteine-rich 69 [Source:TAIR_LOCUS;Acc:AT2G02100]
XM_009611721.1	AT2G38750	ANNAT4	annexin 4 [Source:TAIR_LOCUS;Acc:AT2G38750]
XM_009611129.1	AT5G47240	atnudt8	nudix hydrolase homolog 8 [Source:TAIR_LOCUS;Acc:AT5G47240]
XM_009610646.1	AT1G17860	F2H15.9	Kunitz family trypsin and protease inhibitor protein [Source:TAIR_LOCUS;Acc:AT1G17860]
XM_009609107.1	AT3G21240	4CL2	4-coumarate:CoA ligase 2 [Source:TAIR_LOCUS;Acc:AT3G21240]
XM_009608906.1	AT5G07990	TT7	Cytochrome P450 superfamily protein [Source:TAIR_LOCUS;Acc:AT5G07990]
XM_009608905.1	AT5G07990	TT7	Cytochrome P450 superfamily protein [Source:TAIR_LOCUS;Acc:AT5G07990]
XM_009608792.1	AT2G30490	ATC4H	cinnamate-4-hydroxylase [Source:TAIR_LOCUS;Acc:AT2G30490]
XM_009608767.1	AT5G18860	F2H15.9	Kunitz family trypsin and protease inhibitor protein [Source:TAIR_LOCUS;Acc:AT1G17860]
XM_009607840.1	AT3G28470	ATMYB35	Duplicated homeodomain-like superfamily protein [Source:TAIR_LOCUS;Acc:AT3G28470]
XM_009607371.1	AT5G43580		Serine protease inhibitor, potato inhibitor I-type family protein [Source:TAIR_LOCUS;Acc:AT5G43580]
XM_009607369.1	AT5G43580		Serine protease inhibitor, potato inhibitor I-type family protein [Source:TAIR_LOCUS;Acc:AT5G43580]
XM_009607173.1	No hits found		abscisic stress-ripening protein 2
XM_009605642.1	AT1G30700	T5I8.15	FAD-binding Berberine family protein [Source:TAIR_LOCUS;Acc:AT1G30700]
XM_009602242.1	AT5G42650	AOS	allene oxide synthase [Source:TAIR_LOCUS;Acc:AT5G42650]
XM_009600195.1	AT3G23250	MYB15	myb domain protein 15 [Source:TAIR_LOCUS;Acc:AT3G23250]
XM_009591979.1	AT1G78570	RHM1	rhamnose biosynthesis 1 [Source:TAIR_LOCUS;Acc:AT1G78570]
XM_009590000.1	AT5G18550		Zinc finger C-x8-C-x5-C-x3-H type family protein [Source:TAIR_LOCUS;Acc:AT5G18550]
XM_009632674.1	AT2G15570	ATHM3	Thioredoxin superfamily protein [Source:TAIR_LOCUS;Acc:AT2G15570]
XM_009632507.1	AT3G01500	CA1	carbonic anhydrase 1 [Source:TAIR_LOCUS;Acc:AT3G01500]
XM_009631994.1	AT1G17860	F2H15.9	Kunitz family trypsin and protease inhibitor protein [Source:TAIR_LOCUS;Acc:AT1G17860]
XM_009630042.1	AT3G26040		HXXXD-type acyl-transferase family protein [Source:TAIR_LOCUS;Acc:AT3G26040]
XM_009630030.1	AT3G26040		HXXXD-type acyl-transferase family protein [Source:TAIR_LOCUS;Acc:AT3G26040]
XM_009628480.1	AT3G21240	4CL2	4-coumarate:CoA ligase 2 [Source:TAIR_LOCUS;Acc:AT3G21240]
XM_009628121.1	AT4G15200	FH3	formin 3 [Source:TAIR_LOCUS;Acc:AT4G15200]
XM_009626277.1	AT3G50980	XERO1	dehydrin xero 1 [Source:TAIR_LOCUS;Acc:AT3G50980]
XM_009632067.1	AT3G21240	4CL2	4-coumarate:CoA ligase 2 [Source:TAIR_LOCUS;Acc:AT3G21240]
XM_009627327.1	AT4G25640	ATDTX35	detoxifying efflux carrier 35 [Source:TAIR_LOCUS;Acc:AT4G25640]
XM_009609118.1	AT2G01290	RPI2	ribose-5-phosphate isomerase 2 [Source:TAIR_LOCUS;Acc:AT2G01290]
JF951856.1	AT5G03210		DBP1-interacting protein 2 (DIP2)
XM_009773305.1	AT3G19000		2-oxoglutarate (2OG) and Fe(II)-dependent oxygenase superfamily protein [Source:TAIR_LOCUS;Acc:AT3G19000]
JN544241.1	AT5G67100	ICU2	DNA-directed DNA polymerases [Source:TAIR_LOCUS;Acc:AT5G67100]
XM_009772574.1	AT1G33730	CYP76C5	cytochrome P450, family 76, subfamily C, polypeptide 5 [Source:TAIR_LOCUS;Acc:AT1G33730]
XM_009771880.1	AT1G74950	JAZ2	TIFY domain/Divergent CCT motif family protein [Source:TAIR_LOCUS;Acc:AT1G74950]
XM_009771733.1	AT5G09520	F17I14_290	hydroxyproline-rich glycoprotein family protein [Source:TAIR_LOCUS;Acc:AT5G09520]
XM_009769196.1	AT4G25050	ACP4	acyl carrier protein 4 [Source:TAIR_LOCUS;Acc:AT4G25050]
KM025337.1	AT1G67090	RBCS1A	ribulose bisphosphate carboxylase small chain 1A [Source:TAIR_LOCUS;Acc:AT1G67090]
KM025325.1	AT5G38410		ribulose 1,5-bisphosphate carboxylase/oxygenase small subunit
XM_009764291.1	AT2G39730	RCA	rubisco activase [Source:TAIR_LOCUS;Acc:AT2G39730]
XM_009763931.1	AT3G51860	CAX3	cation exchanger 3 [Source:TAIR_LOCUS;Acc:AT3G51860]
XM_009762237.1	AT5G20630	GLP3	germin 3 [Source:TAIR_LOCUS;Acc:AT5G20630]
XM_009759841.1	AT5G38410	RBCS-3B	Ribulose bisphosphate carboxylase (small chain) family protein [Source:TAIR_LOCUS;Acc:AT5G38410]
XM_009806491.1	AT1G17440	EER4	Transcription initiation factor TFIID subunit A [Source:TAIR_LOCUS;Acc:AT1G17440]
XM_009781273.1	AT4G39790		Protein of unknown function (DUF630 and DUF632) [Source:TAIR_LOCUS;Acc:AT4G39790]
XM_009780729.1	AT1G64510		Translation elongation factor EF1B/ribosomal protein S6 family protein [Source:TAIR_LOCUS;Acc:AT1G64510]
XM_009794536.1	AT1G80480	PTAC17	plastid transcriptionally active 17 [Source:TAIR_LOCUS;Acc:AT1G80480]
XM_009790963.1	AT4G30720	T10C21.70	FAD/NAD(P)-binding oxidoreductase family protein [Source:TAIR_LOCUS;Acc:AT4G30720]
XM_009788716.1	AT3G22310	PMH1	putative mitochondrial RNA helicase 1 [Source:TAIR_LOCUS;Acc:AT3G22310]
XM_009788624.1	AT2G32180	PTAC18	plastid transcriptionally active 18 [Source:TAIR_LOCUS;Acc:AT2G32180]
XM_009779877.1	AT3G06730		Thioredoxin z [Source:TAIR_LOCUS;Acc:AT3G06730]
XR_711877.1	No hits found
XM_009783350.1	AT2G37220		RNA-binding (RRM/RBD/RNP motifs) family protein [Source:TAIR_LOCUS;Acc:AT2G37220]
XM_009781425.1	AT4G08950	EXO	Phosphate-responsive 1 family protein [Source:TAIR_LOCUS;Acc:AT4G08950]
XM_009781423.1	AT4G08950	EXO	Phosphate-responsive 1 family protein [Source:TAIR_LOCUS;Acc:AT4G08950]
XM_009779217.1	AT2G01850	EXGT-A3	endoxyloglucan transferase A3 [Source:TAIR_LOCUS;Acc:AT2G01850]
XM_009786605.1	AT5G20630	GLP3	germin 3 [Source:TAIR_LOCUS;Acc:AT5G20630]
XM_009606889.1	AT4G08950	EXO	Phosphate-responsive 1 family protein [Source:TAIR_LOCUS;Acc:AT4G08950]
XM_009604312.1	AT4G12490		Bifunctional inhibitor/lipid-transfer protein/seed storage 2S albumin superfamily protein [Source:TAIR_LOCUS;Acc:AT4G12490]
XM_009602739.1	AT2G17230		EXORDIUM like 5 [Source:TAIR_LOCUS;Acc:AT2G17230]
XM_009601196.1	AT5G14420	RGLG2	RING domain ligase2 [Source:TAIR_LOCUS;Acc:AT5G14420]
XM_009601141.1	AT5G51100	FSD2	Fe superoxide dismutase 2 [Source:TAIR_LOCUS;Acc:AT5G51100]
XM_009601138.1	AT5G51110	PDL1	Transcriptional coactivator/pterin dehydratase [Source:TAIR_LOCUS;Acc:AT5G51110]
XM_009600883.1	AT2G39730	RCA	rubisco activase [Source:TAIR_LOCUS;Acc:AT2G39730]
XM_009597864.1	AT5G51720		2 iron, 2 sulfur cluster binding [Source:TAIR_LOCUS;Acc:AT5G51720]
XM_009777610.1	AT2G22240	ATMIPS2	myo-inositol-1-phosphate synthase 2 [Source:TAIR_LOCUS;Acc:AT2G22240]
XM_009591241.1	AT4G09040		RNA-binding (RRM/RBD/RNP motifs) family protein [Source:TAIR_LOCUS;Acc:AT4G09040]
XM_009590310.1	AT2G20520	FLA6	FASCICLIN-like arabinogalactan 6 [Source:TAIR_LOCUS;Acc:AT2G20520]
XM_009589581.1	AT1G21500	F24J8.11	unknown protein; Has 29 Blast hits to 29 proteins in 12 species: Archae - 0; Bacteria - 0; Metazoa - 0; Fungi - 2; Plants - 27; Viruses - 0; Other Eukaryotes - 0 (source: NCBI BLink). [Source:TAIR_LOCUS;Acc:AT1G21500]
XM_009633604.1	AT4G08950	EXO	Phosphate-responsive 1 family protein [Source:TAIR_LOCUS;Acc:AT4G08950]
XM_009775802.1	AT5G38410	RBCS-3B	Ribulose bisphosphate carboxylase (small chain) family protein [Source:TAIR_LOCUS;Acc:AT5G38410]
XM_009775506.1	AT5G51110	PDL1	Transcriptional coactivator/pterin dehydratase [Source:TAIR_LOCUS;Acc:AT5G51110]
XM_009620163.1	AT4G08950	EXO	Phosphate-responsive 1 family protein [Source:TAIR_LOCUS;Acc:AT4G08950]
XM_009618116.1	AT1G18740	F6A14.15	Protein of unknown function (DUF793) [Source:TAIR_LOCUS;Acc:AT1G18740]
XM_009616011.1	AT3G16240	DELTA-TIP	delta tonoplast integral protein [Source:TAIR_LOCUS;Acc:AT3G16240]
XM_009614424.1	AT3G51860	CAX3	cation exchanger 3 [Source:TAIR_LOCUS;Acc:AT3G51860]
XM_009614006.1	AT3G63540		Mog1/PsbP/DUF1795-like photosystem II reaction center PsbP family protein [Source:TAIR_LOCUS;Acc:AT3G63540]
XM_009613032.1	AT1G80530	T21F11.14	Major facilitator superfamily protein [Source:TAIR_LOCUS;Acc:AT1G80530]
XM_009612728.1	AT4G22570	APT3	adenine phosphoribosyl transferase 3 [Source:TAIR_LOCUS;Acc:AT4G22570]
XM_009774651.1	AT3G15850	FAD5	fatty acid desaturase 5 [Source:TAIR_LOCUS;Acc:AT3G15850]
XM_009611422.1	AT2G34430	LHB1B1	light-harvesting chlorophyll-protein complex II subunit B1 [Source:TAIR_LOCUS;Acc:AT2G34430]
XM_009611242.1	AT4G31940	CYP82C4	cytochrome P450, family 82, subfamily C, polypeptide 4 [Source:TAIR_LOCUS;Acc:AT4G31940]
XM_009608772.1	AT2G45180		Bifunctional inhibitor/lipid-transfer protein/seed storage 2S albumin superfamily protein [Source:TAIR_LOCUS;Acc:AT2G45180]
XM_009607640.1	AT2G37220		RNA-binding (RRM/RBD/RNP motifs) family protein [Source:TAIR_LOCUS;Acc:AT2G37220]
XM_009607628.1	AT5G56540		arabinogalactan protein 14
XM_009774220.1	AT3G56070	ROC2	rotamase cyclophilin 2 [Source:TAIR_LOCUS;Acc:AT3G56070]
XM_009607270.1	AT4G03270	CYCD6;1	Cyclin D6;1 [Source:TAIR_LOCUS;Acc:AT4G03270]
XM_009628886.1	AT2G04030	CR88	Chaperone protein htpG family protein [Source:TAIR_LOCUS;Acc:AT2G04030]
XM_009626325.1	AT1G74850	PTAC2	plastid transcriptionally active 2 [Source:TAIR_LOCUS;Acc:AT1G74850]
XM_009623253.1	AT2G16270		unknown protein; FUNCTIONS IN: molecular_function unknown; INVOLVED IN: biological_process unknown; LOCATED IN: chloroplast; EXPRESSED IN: 16 plant structures; EXPRESSED DURING: 9 growth stages; BEST Arabidopsis thaliana protein match is: unknown pr /.../(TAIR:AT1G16630.1); Has 1844 Blast hits to 1256 proteins in 271 species: Archae - 6; Bacteria - 283; Metazoa - 434; Fungi - 153; Plants - 91; Vi…
XM_009772830.1	AT5G66800		unknown protein; BEST Arabidopsis thaliana protein match is: unknown protein (TAIR:AT3G50640.1); Has 1807 Blast hits to 1807 proteins in 277 species: Archae - 0; Bacteria - 0; Metazoa - 736; Fungi - 347; Plants - 385; Viruses - 0; Other Eukaryotes - /.../source: NCBI BLink). [Source:TAIR_LOCUS;Acc:AT5G66800]
XM_009771950.1	AT2G23470	RUS4	Protein of unknown function, DUF647 [Source:TAIR_LOCUS;Acc:AT2G23470]

## Sheet: Go terms
Table S5B: List of gene ontology terms and descriptions of OS responsive genes
Statistical test and options
Selected statistical test : Hypergeometric test
Selected correction : Benjamini & Hochberg False Discovery Rate (FDR) correction
Selected significance level : 0.05
Testing option : Use whole annotation as reference set
	Upregulated		Downregulated
GO-ID	corr p-value	Description
9611	2.5894e-19	response to wounding
44283	6.5614e-19	small molecule biosynthetic process
6519	9.9359e-19	cellular amino acid and derivative metabolic process
44281	1.1153e-15	small molecule metabolic process
6725	5.0408e-14	cellular aromatic compound metabolic process
6575	7.328e-14	cellular amino acid derivative metabolic process
42180	1.7677e-13	cellular ketone metabolic process
19438	3.4329e-13	aromatic compound biosynthetic process
19748	3.4329e-13	secondary metabolic process
9695	7.4033e-12	jasmonic acid biosynthetic process
50896	1.0342e-11	response to stimulus
42398	1.4304e-11	cellular amino acid derivative biosynthetic process
31408	1.9391e-11	oxylipin biosynthetic process
9694	3.9143e-11	jasmonic acid metabolic process
19752	3.9143e-11	carboxylic acid metabolic process
43436	3.9143e-11	oxoacid metabolic process
6082	3.9143e-11	organic acid metabolic process
9698	4.1829e-11	phenylpropanoid metabolic process
9699	4.1829e-11	phenylpropanoid biosynthetic process
44106	5.0493e-11	cellular amine metabolic process
16053	5.9071e-11	organic acid biosynthetic process
46394	5.9071e-11	carboxylic acid biosynthetic process
31407	7.9014e-11	oxylipin metabolic process
6950	2.9133e-10	response to stress
9308	5.0083e-10	amine metabolic process
9805	7.3048e-09	coumarin biosynthetic process
9804	8.1987e-09	coumarin metabolic process
6520	1.1674e-08	cellular amino acid metabolic process
6633	2.0882e-08	fatty acid biosynthetic process
46483	2.2185e-08	heterocycle metabolic process
9628	2.3078e-08	response to abiotic stimulus
9309	4.4546e-08	amine biosynthetic process
9415	7.7226e-08	response to water
6576	7.9313e-08	cellular biogenic amine metabolic process
8610	1.2344e-07	lipid biosynthetic process
9808	1.6159e-07	lignin metabolic process
44255	1.6919e-07	cellular lipid metabolic process
6629	2.694e-07	lipid metabolic process
9414	4.3042e-07	response to water deprivation
9063	6.7202e-07	cellular amino acid catabolic process
9072	7.3267e-07	aromatic amino acid family metabolic process
42221	9.293e-07	response to chemical stimulus
6631	1.3258e-06	fatty acid metabolic process
32787	3.0557e-06	monocarboxylic acid metabolic process
8152	3.1328e-06	metabolic process
9310	3.1328e-06	amine catabolic process
44249	6.2945e-06	cellular biosynthetic process
44271	6.7367e-06	cellular nitrogen compound biosynthetic process
9809	7.1554e-06	lignin biosynthetic process
9058	7.427e-06	biosynthetic process
8295	9.4209e-06	spermidine biosynthetic process
6595	1.0082e-05	polyamine metabolic process
10224	1.6039e-05	response to UV-B
9753	1.6556e-05	response to jasmonic acid stimulus
8216	2.054e-05	spermidine metabolic process
8652	2.4128e-05	cellular amino acid biosynthetic process
44237	2.9693e-05	cellular metabolic process
44238	3.6505e-05	primary metabolic process
6596	3.8548e-05	polyamine biosynthetic process
9987	4.6365e-05	cellular process
6970	5.545e-05	response to osmotic stress
6559	5.9376e-05	L-phenylalanine catabolic process
9411	6.5532e-05	response to UV
16054	7.7231e-05	organic acid catabolic process
46395	7.7231e-05	carboxylic acid catabolic process
80027	8.8931e-05	response to herbivore
51186	9.8827e-05	cofactor metabolic process
9963	0.0001362	positive regulation of flavonoid biosynthetic process
42401	0.0001362	cellular biogenic amine biosynthetic process
6733	0.00014394	oxidoreduction coenzyme metabolic process
9812	0.00014844	flavonoid metabolic process
9867	0.00015559	jasmonic acid mediated signaling pathway
42538	0.00015559	hyperosmotic salinity response
43455	0.00015992	regulation of secondary metabolic process
71395	0.00016289	cellular response to jasmonic acid stimulus
9056	0.00016387	catabolic process
44282	0.00017083	small molecule catabolic process
9620	0.00018409	response to fungus
6732	0.0001981	coenzyme metabolic process
6855	0.0002723	drug transmembrane transport
15893	0.00034835	drug transport
9962	0.00034835	regulation of flavonoid biosynthetic process
9651	0.00035261	response to salt stress
42493	0.00036283	response to drug
8299	0.00038174	isoprenoid biosynthetic process
9067	0.00041575	aspartate family amino acid biosynthetic process
51704	0.00050286	multi-organism process
6720	0.00054192	isoprenoid metabolic process
43648	0.00056425	dicarboxylic acid metabolic process
6558	0.00063414	L-phenylalanine metabolic process
9813	0.00072555	flavonoid biosynthetic process
9416	0.00072683	response to light stimulus
9074	0.00078807	aromatic amino acid family catabolic process
9744	0.0008395	response to sucrose stimulus
34285	0.00088041	response to disaccharide stimulus
42375	0.00093061	quinone cofactor metabolic process
6557	0.0013652	S-adenosylmethioninamine biosynthetic process
51289	0.0013652	protein homotetramerization
46499	0.0013652	S-adenosylmethioninamine metabolic process
9314	0.0014085	response to radiation
6766	0.001445	vitamin metabolic process
51707	0.0016911	response to other organism
48583	0.0016943	regulation of response to stimulus
6972	0.0018428	hyperosmotic response
44272	0.0018463	sulfur compound biosynthetic process
19439	0.0018481	aromatic compound catabolic process
9607	0.0018481	response to biotic stimulus
6979	0.002023	response to oxidative stress
6597	0.002023	spermine biosynthetic process
9803	0.002023	cinnamic acid metabolic process
9800	0.002023	cinnamic acid biosynthetic process
6790	0.0022663	sulfur metabolic process
55086	0.0025691	nucleobase, nucleoside and nucleotide metabolic process
9066	0.0026372	aspartate family amino acid metabolic process
31347	0.0027994	regulation of defense response
6952	0.0031038	defense response
9737	0.0032882	response to abscisic acid stimulus
80134	0.0037093	regulation of response to stress
8215	0.0038729	spermine metabolic process
10021	0.0038729	amylopectin biosynthetic process
51262	0.0038729	protein tetramerization
6066	0.0039511	alcohol metabolic process
10033	0.0039511	response to organic substance
9738	0.0046829	abscisic acid mediated signaling pathway
9743	0.0048721	response to carbohydrate stimulus
6743	0.0049541	ubiquinone metabolic process
51716	0.0052134	cellular response to stimulus
55114	0.0052607	oxidation reduction
16114	0.0054701	terpenoid biosynthetic process
19509	0.0060479	L-methionine salvage from methylthioadenosine
43102	0.0060479	amino acid salvage
71267	0.0060479	L-methionine salvage
71215	0.0062821	cellular response to abscisic acid stimulus
6721	0.0073209	terpenoid metabolic process
71265	0.0073209	L-methionine biosynthetic process
46128	0.0073209	purine ribonucleoside metabolic process
273	0.0088706	lipoic acid metabolic process
9106	0.0088706	lipoate metabolic process
42278	0.009403	purine nucleoside metabolic process
9073	0.0094319	aromatic amino acid family biosynthetic process
46417	0.0097195	chorismate metabolic process
70887	0.0098085	cellular response to chemical stimulus
46700	0.010365	heterocycle catabolic process
9108	0.011381	coenzyme biosynthetic process
44248	0.01173	cellular catabolic process
19216	0.012865	regulation of lipid metabolic process
96	0.012865	sulfur amino acid metabolic process
9863	0.012898	salicylic acid mediated signaling pathway
15994	0.013033	chlorophyll metabolic process
71446	0.013947	cellular response to salicylic acid stimulus
10363	0.014494	regulation of plant-type hypersensitive response
34641	0.014792	cellular nitrogen compound metabolic process
6546	0.016062	glycine catabolic process
9085	0.016622	lysine biosynthetic process
9089	0.016622	lysine biosynthetic process via diaminopimelate
46451	0.016622	diaminopimelate metabolic process
80135	0.016622	regulation of cellular response to stress
6612	0.016997	protein targeting to membrane
42402	0.017291	cellular biogenic amine catabolic process
9071	0.017827	serine family amino acid catabolic process
9409	0.021204	response to cold
43067	0.021565	regulation of programmed cell death
6778	0.021924	porphyrin metabolic process
33013	0.02223	tetrapyrrole metabolic process
6553	0.022236	lysine metabolic process
9719	0.022236	response to endogenous stimulus
6807	0.023011	nitrogen compound metabolic process
10035	0.023287	response to inorganic substance
10941	0.023287	regulation of cell death
9696	0.02366	salicylic acid metabolic process
6544	0.02478	glycine metabolic process
42631	0.02478	cellular response to water deprivation
43085	0.025715	positive regulation of catalytic activity
50832	0.025715	defense response to fungus
42435	0.025715	indole derivative biosynthetic process
44093	0.025715	positive regulation of molecular function
19458	0.025715	methionine catabolic process via 2-oxobutanoate
169	0.025715	activation of MAPK activity involved in osmosensory signaling pathway
161	0.025715	MAPKKK cascade involved in osmosensory signaling pathway
9087	0.025715	methionine catabolic process
731	0.025715	DNA synthesis involved in DNA repair
46244	0.025715	salicylic acid catabolic process
19369	0.025715	arachidonic acid metabolic process
19373	0.025715	epoxygenase P450 pathway
46473	0.025715	phosphatidic acid metabolic process
6810	0.025715	transport
45088	0.0258	regulation of innate immune response
51260	0.026162	protein homooligomerization
9119	0.026468	ribonucleoside metabolic process
42219	0.026904	cellular amino acid derivative catabolic process
2682	0.027386	regulation of immune system process
50776	0.027386	regulation of immune response
55085	0.027751	transmembrane transport
9240	0.027762	isopentenyl diphosphate biosynthetic process
46490	0.027762	isopentenyl diphosphate metabolic process
42440	0.028757	pigment metabolic process
9064	0.030611	glutamine family amino acid metabolic process
51179	0.032155	localization
51234	0.033003	establishment of localization
52541	0.034171	plant-type cell wall cellulose metabolic process
9555	0.034935	pollen development
6636	0.035524	unsaturated fatty acid biosynthetic process
48522	0.035908	positive regulation of cellular process
33559	0.036369	unsaturated fatty acid metabolic process
9117	0.038671	nucleotide metabolic process
18130	0.038671	heterocycle biosynthetic process
6753	0.039047	nucleoside phosphate metabolic process
9110	0.04047	vitamin biosynthetic process
42439	0.04047	ethanolamine and derivative metabolic process
9116	0.041475	nucleoside metabolic process
42434	0.043576	indole derivative metabolic process
33554	0.043576	cellular response to stress
42430	0.043576	indole and derivative metabolic process
80136	0.043576	priming of cellular response to stress
6148	0.043576	inosine catabolic process
6154	0.043576	adenosine catabolic process
16482	0.043576	cytoplasmic transport
15760	0.043576	glucose-6-phosphate transport
48653	0.043576	anther development
44270	0.044686	cellular nitrogen compound catabolic process
9891	0.045092	positive regulation of biosynthetic process
31328	0.045092	positive regulation of cellular biosynthetic process
9746	0.045499	response to hexose stimulus
34284	0.045499	response to monosaccharide stimulus
51259	0.045499	protein oligomerization
34440	0.046157	lipid oxidation
71495	0.047126	cellular response to endogenous stimulus
15979	2.6988e-07	photosynthesis
19684	0.00010299	photosynthesis, light reaction
9657	0.00039627	plastid organization
42793	0.00051735	transcription from plastid promoter
42254	0.00088371	ribosome biogenesis
10218	0.0010125	response to far red light
22613	0.0010125	ribonucleoprotein complex biogenesis
6364	0.0010125	rRNA processing
10114	0.0010125	response to red light
16072	0.0010125	rRNA metabolic process
6396	0.0015205	RNA processing
9658	0.0015362	chloroplast organization
9637	0.0018106	response to blue light
34470	0.0019114	ncRNA processing
9628	0.0023552	response to abiotic stimulus
6091	0.0023552	generation of precursor metabolites and energy
34660	0.0043984	ncRNA metabolic process
45036	0.0050609	protein targeting to chloroplast
9416	0.0084131	response to light stimulus
9644	0.0089381	response to high light intensity
9639	0.009405	response to red or far red light
19253	0.0094437	reductive pentose-phosphate cycle
55080	0.0094437	cation homeostasis
9314	0.0094437	response to radiation
19685	0.0094437	photosynthesis, dark reaction
44085	0.0094437	cellular component biogenesis
9266	0.0094437	response to temperature stimulus
15977	0.0094437	carbon fixation
71704	0.0094437	organic substance metabolic process
50801	0.014319	ion homeostasis
9642	0.014411	response to light intensity
9987	0.021575	cellular process
44237	0.021575	cellular metabolic process
50896	0.021575	response to stimulus
42592	0.02412	homeostatic process
10157	0.02412	response to chlorate
42221	0.025124	response to chemical stimulus
48878	0.027887	chemical homeostasis
8152	0.027887	metabolic process
6399	0.027887	tRNA metabolic process
6807	0.027887	nitrogen compound metabolic process
9409	0.027887	response to cold
46483	0.027887	heterocycle metabolic process
10207	0.027887	photosystem II assembly
19725	0.027887	cellular homeostasis
30003	0.028537	cellular cation homeostasis
42335	0.030131	cuticle development
10027	0.035587	thylakoid membrane organization
9668	0.035587	plastid membrane organization
42742	0.036386	defense response to bacterium
6950	0.036386	response to stress
70838	0.03828	divalent metal ion transport
43094	0.03828	cellular metabolic compound salvage
6873	0.039097	cellular ion homeostasis
6725	0.039313	cellular aromatic compound metabolic process
10374	0.040752	stomatal complex development
51707	0.041946	response to other organism
80148	0.043356	negative regulation of response to water deprivation
46146	0.043356	tetrahydrobiopterin metabolic process
6729	0.043356	tetrahydrobiopterin biosynthetic process
6996	0.04447	organelle organization
19220	0.046499	regulation of phosphate metabolic process
51174	0.046499	regulation of phosphorus metabolic process
10150	0.046499	leaf senescence
